# Supplementary material for: Neural networks and foundation models: two strategies for EEG-to-fMRI prediction
Source: Front Syst Biol. 2025 Dec 17;5:1715692. doi: 10.3389/fsysb.2025.1715692 (PMC12753390; doi:10.3389/fsysb.2025.1715692)
Supplement: Supplementary file 1 [file Supplementaryfile1.zip]

Archive with 49 entries (48 files):
- Supplementary_Material/
- Supplementary_Material/19_Cross-Validation_Recurrent_Neural_Networks.ipynb
- __MACOSX/Supplementary_Material/._19_Cross-Validation_Recurrent_Neural_Networks.ipynb
- Supplementary_Material/05_Neural_Networks.ipynb
- Supplementary_Material/03_Classification_Models.ipynb
- Supplementary_Material/24_Multi-Channel_Statistical_Tests.ipynb
- __MACOSX/Supplementary_Material/._24_Multi-Channel_Statistical_Tests.ipynb
- Supplementary_Material/20_Cross-Validation_Transformers.ipynb
- __MACOSX/Supplementary_Material/._20_Cross-Validation_Transformers.ipynb
- Supplementary_Material/.DS_Store
- __MACOSX/Supplementary_Material/._.DS_Store
- Supplementary_Material/25_Multi-Channel_Tables_and_Figures.ipynb
- __MACOSX/Supplementary_Material/._25_Multi-Channel_Tables_and_Figures.ipynb
- Supplementary_Material/07_Recurrent_Neural_Networks.ipynb
- Supplementary_Material/Supplementary_Tables.pdf
- __MACOSX/Supplementary_Material/._Supplementary_Tables.pdf
- Supplementary_Material/23_Multi-Channel_Large_Language_Model.ipynb
- __MACOSX/Supplementary_Material/._23_Multi-Channel_Large_Language_Model.ipynb
- Supplementary_Material/27_Regions_of_Interest_Tables_and_Figures.ipynb
- Supplementary_Material/22_Cross-Validation_Tables_and_Figures.ipynb
- __MACOSX/Supplementary_Material/._22_Cross-Validation_Tables_and_Figures.ipynb
- Supplementary_Material/18_Cross-Validation_Convolutional_Neural_Networks.ipynb
- __MACOSX/Supplementary_Material/._18_Cross-Validation_Convolutional_Neural_Networks.ipynb
- Supplementary_Material/12_Large_Multimodal_Model.ipynb
- Supplementary_Material/04_Regression_Models.ipynb
- Supplementary_Material/09_Large_Language_Models.ipynb
- __MACOSX/Supplementary_Material/._09_Large_Language_Models.ipynb
- Supplementary_Material/17_Cross-Validation_Neural_Networks.ipynb
- __MACOSX/Supplementary_Material/._17_Cross-Validation_Neural_Networks.ipynb
- Supplementary_Material/08_Transformers.ipynb
- Supplementary_Material/01_fMRI_Preprocessing.ipynb
- Supplementary_Material/10_Large_Language_Model_Chain-of-Thought.ipynb
- Supplementary_Material/.bidsignore
- __MACOSX/Supplementary_Material/._.bidsignore
- Supplementary_Material/06_Convolutional_Neural_Networks.ipynb
- Supplementary_Material/README.md
- Supplementary_Material/.gitignore
- Supplementary_Material/02_EEG_Preprocessing.ipynb
- Supplementary_Material/15_Cross-Validation_Classification_Models.ipynb
- Supplementary_Material/13_Statistical_Tests.ipynb
- Supplementary_Material/neuropolis-x1.yml
- __MACOSX/Supplementary_Material/._neuropolis-x1.yml
- Supplementary_Material/16_Cross-Validation_Regression_Models.ipynb
- Supplementary_Material/21_Cross-Validation_Statistical_Tests.ipynb
- __MACOSX/Supplementary_Material/._21_Cross-Validation_Statistical_Tests.ipynb
- Supplementary_Material/11_Large_Language_Model_Fine-Tuning.ipynb
- Supplementary_Material/14_Tables_and_Figures.ipynb
- Supplementary_Material/26_Regions_of_Interest_Statistical_Tests.ipynb
- __MACOSX/Supplementary_Material/._26_Regions_of_Interest_Statistical_Tests.ipynb
