# Supplementary material for: Neural networks and foundation models: two strategies for EEG-to-fMRI prediction
Source: Front Syst Biol. 2025 Dec 17;5:1715692. doi: 10.3389/fsysb.2025.1715692 (PMC12753390; doi:10.3389/fsysb.2025.1715692)
Supplement: Supplementary file 1 [file Supplementaryfile1.zip › Supplementary_Material/23_Multi-Channel_Large_Language_Model.ipynb]

# %% [markdown]
### Notebook 23

# **Multi-Channel Large Language Model**

# %% [markdown]
## **1. Region-Channel Mapping**

We define a **region-channel mapping**, associating each brain region to the EEG channels whose signals are most likely to provide relevant information regarding its fMRI activity. This ad hoc mapping is based on electrode proximity to the brain region and other considerations. 

# %% [code]
import numpy as np
import pandas as pd
import matplotlib.pyplot as plt
%matplotlib inline
import pickle
import mne
import torch
from transformers import AutoModelForCausalLM, AutoTokenizer, logging as hf_logging
from fvcore.nn import FlopCountAnalysis
import logging
import os

# %% [code]
# Define the raw data path. 
raw_data_path = '../../Neuropolis/ds002336-download/'

# Define the preprocessed data path. 
preprocessed_data_path = '../neuropolis-x1_preprocessed_data/'

# Define the results path. 
results_path = '../neuropolis-x1_results/'

# %% [code]
# Load the features and the targets for the classification task. 
with open(preprocessed_data_path + 'dict_targets.p', 'rb') as file:
    dict_targets = pickle.load(file)
with open(preprocessed_data_path + 'classification/dict_features_classification_basis.p', 'rb') as file:
    dict_features_basis_class = pickle.load(file)
with open(preprocessed_data_path + 'classification/dict_targets_classification_basis.p', 'rb') as file:
    dict_targets_basis_class = pickle.load(file)

# %% [code]
# Define the list of subjects, removing sub-xp102 who has a missing condition. 
subjects = ['sub-xp1' + str(x).zfill(2) for x in range(1, 11)]
subjects.remove('sub-xp102')
subject = subjects[0]

# Retrieve and display the total number of scans. 
nb_scans_total = dict_targets[subject]['eegfmriNF']['Frontal Pole'].shape[0]
nb_scans_total

# %% [code]
# Retrieve the list of all targets. 
targets = list(dict_targets[subject]['eegfmriNF'].keys())

# Display the brain region names and the number of brain regions. 
print(targets)
print(len(targets), 'brain regions')

# %% [code]
# Define the bandpower names. 
bandpower_names = ['Delta (1-4 Hz)', 'Theta (4-8 Hz)', 'Alpha (8-12 Hz)', 'Sigma (12-16 Hz)', 'Beta (16-30 Hz)', 'Gamma (30-40 Hz)']

# Define the path of the header file (.vhdr) for this subject, for the eegfmriNF condition. 
vhdr_path = raw_data_path + 'derivatives/' + subject + '/eeg_pp/' + subject + '_task-eegfmriNF_eeg_pp.vhdr'

# Load the EEG data using the MNE library, keeping error messages but suppressing warnings. 
channels_data = mne.io.read_raw_brainvision(vhdr_path, misc = ['ECG'], preload = True, verbose = 'ERROR')

# Remove the ECG channel from the channel names. 
channel_names = channels_data.ch_names
channel_names.remove('ECG')

# Display the channel names and the number of channels. 
print(channel_names)
print(len(channel_names), 'channels')

# %% [code]
# Define dictionaries to store the brain regions, sequences of fMRI scans, and FLOPs for each model. 
dict_brain_regions = dict()
dict_fmri_scans = dict()
dict_flops = dict()

# %% [code]
# Define for each brain region the EEG channel whose signal is most likely to provide relevant information regarding fMRI activity. 
region_channel_mapping = {
    'Frontal Pole': ['Fpz', 'Fp1', 'Fp2', 'AF3', 'AF4'],
    'Insular Cortex': ['T7', 'FT7', 'FC5', 'TP7', 'F7'],
    'Inferior Frontal Gyrus, pars triangularis': ['F7', 'FT7', 'FC5', 'F5', 'F3'],
    'Precentral Gyrus': ['C3', 'FC3', 'CP3', 'C1', 'C5'],
    'Superior Temporal Gyrus, posterior division': ['T7', 'TP7', 'P7', 'C5', 'CP5'],
    'Superior Parietal Lobule': ['Pz', 'P1', 'P2', 'CPz', 'POz'],
    'Angular Gyrus': ['P3', 'CP5', 'P5', 'TP7', 'P7'],
    'Occipital Pole': ['Oz', 'O1', 'O2', 'PO3', 'PO4']
}

# %% [code]
# Verify that all EEG channels listed in the region-channel mapping exist in the dataset. 
for region, channels in region_channel_mapping.items():
    for channel in channels:
        if channel not in channel_names:
            raise ValueError(f"Channel {channel} for region {region} not found in EEG data.")

# %% [markdown]
## **2. Gemma: 5 Channels**

We use the **Gemma-2-2B-IT large language model**, and select its hyperparameters in order to ensure a relative variety of responses. We define a prompt where we provide a sequence of EEG bandpower values, and ask the model to predict the corresponding fMRI activity. We run the large language model on the eegfmriNF condition of all subjects, for a selection of brain regions spanning both a reasonable fraction of the brain and a variety of cognitive functions. In the bar plot presenting the results, an indicative baseline is given for visualization purposes, but the real baseline depends both on the selected fMRI scans and the distribution of missing or ambiguous predictions. 

# %% [code]
# Define the number of EEG channels to use for each brain region. 
nb_eeg_channels = 5

# %% [code]
# Define the LLM to use. 
model_name = 'google/gemma-2-2b-it'

# Load the tokenizer and the model. 
tokenizer_gemma = AutoTokenizer.from_pretrained(model_name)
model_gemma = AutoModelForCausalLM.from_pretrained(model_name, torch_dtype = torch.float16, device_map = 'auto')

# %% [code]
# Define a function to create a LLM prompt with a sequence of bandpower values. 
def prompt_llm_multichannel(X_multichannel, fmri_scan_index, sequence_length, selected_bandpowers, selected_eeg_channels, selected_brain_region):

    # Create a list to store the bandpower results for each channel. 
    bandpowers_results_list = []

    # Iterate through the selected EEG channels. 
    for channel_index_in_list in range(len(selected_eeg_channels)):
        
        # Retrieve the sequence of features. 
        X_sequence = X_multichannel[channel_index_in_list][(fmri_scan_index - sequence_length):fmri_scan_index, :]

        # Create the corresponding part of the prompt, and append it to the list.  
        bandpowers_results = ', '.join(
            f"{bandpower_names[bandpower_index]}: {X_sequence[:, bandpower_index]}" for bandpower_index in selected_bandpowers
        )
        bandpowers_results_list.append(f"Electrode {selected_eeg_channels[channel_index_in_list]} - " + bandpowers_results)

    # Create the full prompt. 
    prompt = (
        f"A human subject participated in a neuroscience experiment where EEG data and fMRI data were recorded simultaneously. "
        f"The EEG band powers were measured every two seconds at the following electrodes: {', '.join(selected_eeg_channels)}. "
        f"The following results were obtained. {'; '.join(bandpowers_results_list)}. "
        f"The fMRI BOLD signal was measured in the {selected_brain_region} during the last two seconds. "
        f"Given the EEG data, is the fMRI signal in this brain region likely increasing or decreasing during these last two seconds? "
        f"Base your answer on your general knowledge in neuroscience, EEG research, and fMRI research. "
        f"Since this is a time series, you might need to take into account the hemodynamic response function (HRF), "
        f"and the fact that after an event, the fMRI response is delayed compared to the EEG response. "
        f"Please answer with only one word: Increasing or Decreasing. Just give your best prediction, without any explanation."
    )

    return prompt

# %% [code]
# Define a function to run a LLM. 
def run_llm(prompt, tokenizer, model):

    # Run the LLM. 
    inputs = tokenizer(prompt, return_tensors = 'pt').to(model.device)
    output = model.generate(**inputs, 
                            max_new_tokens = 20, 
                            temperature = 1.2, 
                            top_p = 0.9, 
                            top_k = 50, 
                            do_sample = True, 
                            repetition_penalty = 1)

    # Decode the generated text, remove the original prompt, and return the answer. 
    generated_text = tokenizer.decode(output[0], skip_special_tokens = True)
    answer_only = generated_text[len(prompt):].strip()
    
    return answer_only

# %% [code]
# Define a function to run a LLM multiple times. 
def run_llm_series(X_multichannel, Y, fmri_scans, sequence_length, selected_bandpowers, selected_eeg_channels, selected_brain_region, tokenizer, model):

    # Create the NumPy arrays to store the true values and predictions.     
    Y_true = np.zeros(len(fmri_scans))
    Y_pred = np.zeros(len(fmri_scans))
    answers = []
    counter = 0

    # Iterate through all selected fMRI scans. 
    for fmri_scan_index in fmri_scans:

        # Create the LLM prompt. 
        prompt = prompt_llm_multichannel(X_multichannel, 
                                         fmri_scan_index = fmri_scan_index, 
                                         sequence_length = sequence_length, 
                                         selected_bandpowers = selected_bandpowers, 
                                         selected_eeg_channels = selected_eeg_channels, 
                                         selected_brain_region = selected_brain_region)
        
        # Run the LLM and store the result. 
        answer_only = run_llm(prompt, tokenizer, model)
        answers.append(answer_only) # For debugging purposes. 

        # Analyze the answer. 
        increase_detected = 'increas' in answer_only.lower()
        decrease_detected = 'decreas' in answer_only.lower()
        if increase_detected and not decrease_detected:
            Y_pred[counter] = 1
        elif decrease_detected and not increase_detected:
            Y_pred[counter] = 0
        else:
            Y_pred[counter] = -1

        # Store the true value.
        Y_true[counter] = Y[fmri_scan_index]

        # Increment. 
        counter += 1

    return Y_true, Y_pred

# %% [code]
# Select a subject and a condition. 
subject = 'sub-xp101'
condition = 'eegfmriNF'

# Select a fMRI brain region and retrieve its corresponding EEG channels. 
selected_brain_region = 'Frontal Pole'
selected_brain_region_index = list(targets).index(selected_brain_region)
selected_eeg_channels = region_channel_mapping[selected_brain_region][:nb_eeg_channels]
selected_eeg_channel_indices = [channel_names.index(channel) for channel in selected_eeg_channels]

# Display the fMRI brain region and its corresponding EEG channels. 
print('Brain region:', selected_brain_region)
print('Brain region index:', int(selected_brain_region_index))
print('EEG channels:', selected_eeg_channels)
print('EEG channel indices:', [int(idx) for idx in selected_eeg_channel_indices])

# %% [code]
# Create a list to store the features for the selected EEG channels. 
X_multichannel = []

# Iterate through the selected EEG channels. 
for selected_eeg_channel_index in selected_eeg_channel_indices:

    # Retrieve the features for the selected subject, condition, and EEG channel. 
    X = dict_features_basis_class[subject][condition][:, (selected_eeg_channel_index * len(bandpower_names)):(selected_eeg_channel_index * len(bandpower_names)) + len(bandpower_names)]
    X_multichannel.append(X)

# Retrieve the targets for the selected subject, condition, and fMRI brain region. 
Y = dict_targets_basis_class[subject][condition][:, selected_brain_region_index]

# Select the sequence length and the bandpowers. 
sequence_length = 5
selected_bandpowers = [0, 1, 2, 4]

# Create the LLM prompt. 
prompt = prompt_llm_multichannel(X_multichannel, 
                                 fmri_scan_index = 5, 
                                 sequence_length = sequence_length, 
                                 selected_bandpowers = selected_bandpowers, 
                                 selected_eeg_channels = selected_eeg_channels, 
                                 selected_brain_region = selected_brain_region)
prompt

# %% [code]
# Run the LLM once, and display the result. 
answer_only = run_llm(prompt, tokenizer_gemma, model_gemma)
answer_only

# %% [code]
# Run the LLM multiple times. 
fmri_scans = range(5, (nb_scans_total - 1), 10)
Y_true, Y_pred = run_llm_series(X_multichannel, Y, fmri_scans, sequence_length, selected_bandpowers, selected_eeg_channels, selected_brain_region, tokenizer_gemma, model_gemma)

# Compute the average accuracy. 
accuracy_array = Y_pred[Y_pred != -1] == Y_true[Y_pred != -1]
accuracy_sequence = np.sum(accuracy_array) / accuracy_array.shape[0]
accuracy_sequence

# %% [code]
# Select a condition and a list of brain regions. 
condition = 'eegfmriNF'
brain_regions = ['Frontal Pole', # High-order cognitive functions, but sometimes noisy EEG signal. 
                 'Insular Cortex', # Integrative functions. 
                 'Inferior Frontal Gyrus, pars triangularis', # Language and executive functions. 
                 'Precentral Gyrus', # Primary motor cortex. 
                 'Superior Temporal Gyrus, posterior division', # Auditory functions. 
                 'Superior Parietal Lobule', # Attention functions. 
                 'Angular Gyrus', # Default-mode network. 
                 'Occipital Pole'] # Primary visual cortex. 

# Select a sequence of fMRI scans. 
fmri_scans = range(5, (nb_scans_total - 1), 10) # Extensive search.
#fmri_scans = range(5, (nb_scans_total - 1), 100) # Quick search for debugging.

# Store the brain regions and the sequence of fMRI scans in dictionaries. 
dict_brain_regions['Large Language Models: Gemma 5 Channels'] = brain_regions
dict_fmri_scans['Large Language Models: Gemma 5 Channels'] = fmri_scans

# Define a dictionary to store the predictions and a Pandas DataFrame to store the accuracy. 
dict_predictions_gemma_5_channels = dict()
accuracy_summary_gemma_5_channels = pd.DataFrame(columns = brain_regions)

# Iterate through all brain regions. 
for selected_brain_region in brain_regions:

    # Display the current brain region. 
    print(selected_brain_region)

    # Retrieve the EEG channels corresponding to the brain region. 
    selected_brain_region_index = list(targets).index(selected_brain_region)
    selected_eeg_channels = region_channel_mapping[selected_brain_region][:nb_eeg_channels]
    selected_eeg_channel_indices = [channel_names.index(channel) for channel in selected_eeg_channels]

    # Define a dictionary to store the predictions for this brain region. 
    dict_predictions_gemma_5_channels[selected_brain_region] = dict()

    # Iterate through all subjects. 
    for subject in subjects:
        
        # Create a list to store the features for the selected EEG channels. 
        X_multichannel = []

        # Iterate through the selected EEG channels. 
        for selected_eeg_channel_index in selected_eeg_channel_indices:

            # Retrieve the features for the selected subject, condition, and EEG channel. 
            X = dict_features_basis_class[subject][condition][:, (selected_eeg_channel_index * len(bandpower_names)):(selected_eeg_channel_index * len(bandpower_names)) + len(bandpower_names)]
            X_multichannel.append(X)

        # Retrieve the targets for the selected subject, condition, and fMRI brain region. 
        Y = dict_targets_basis_class[subject][condition][:, selected_brain_region_index]

        # Run the LLM multiple times. 
        Y_true, Y_pred = run_llm_series(X_multichannel, Y, fmri_scans, sequence_length, selected_bandpowers, selected_eeg_channels, selected_brain_region, tokenizer_gemma, model_gemma)

        # Store the predictions. 
        dict_predictions_gemma_5_channels[selected_brain_region][subject] = Y_pred

        # Compute and store the average accuracy. 
        accuracy_array = Y_pred[Y_pred != -1] == Y_true[Y_pred != -1]
        accuracy_sequence = np.sum(accuracy_array) / accuracy_array.shape[0]
        accuracy_summary_gemma_5_channels.loc[subject, selected_brain_region] = accuracy_sequence

        # Display the number of ambiguous predictions. 
        print(subject + ': ' + str(np.sum(Y_pred == -1)), 'ambiguous prediction(s) out of', len(Y_pred), '-', str(np.sum(Y_pred == -1) / len(Y_pred) * 100), '%')

# %% [code]
# Set the logging level to suppress warnings. 
logging.getLogger('fvcore.nn.jit_handles').setLevel(logging.ERROR)
logging.getLogger('fvcore.nn.jit_analysis').setLevel(logging.ERROR)

# Store current device. 
device_before = next(model_gemma.parameters()).device
print('Original device of the model:', device_before)

# Define a class wrapping the model. 
# We output only logits (Tensor data type) for compatibility with FlopCountAnalysis. 
class WrappedModel(torch.nn.Module):
    def __init__(self, model):
        super().__init__()
        self.model = model
    def forward(self, input_ids):
        output = self.model(input_ids)
        return output.logits

# Move the model to CPU and prepare dummy input for FLOPs analysis. 
model_gemma_cpu = WrappedModel(model_gemma).to('cpu')
dummy_input = (torch.ones((1, len(prompt)), dtype = torch.long),) # batch_size = 1, seq_len = prompt length
print('Prompt length:', len(prompt))

# Measure the FLOPs. 
flops = FlopCountAnalysis(model_gemma_cpu, dummy_input)
print(f'Total FLOPs: {flops.total():,}')
print('FLOPs by operator:', flops.by_operator())

# Move the model back to its original device. 
model_gemma.to(device_before)
print('Model moved back to:', device_before)

# %% [code]
# Store and display the number of FLOPs. 
dict_flops['Large Language Models: Gemma 5 Channels'] = flops.total()
print('FLOPs per inference:', flops.total())

# %% [code]
# Display the accuracies per subject and brain region. 
accuracy_summary_gemma_5_channels

# %% [code]
# Retrieve the average accuracy across subjects, and the standard error of the accuracy across subjects. 
accuracy_mean = list(accuracy_summary_gemma_5_channels.mean().values)
accuracy_mean.insert(0, 0.5) # Insert a baseline average of 0.5. 
accuracy_se = list(accuracy_summary_gemma_5_channels.std().values / np.sqrt(len(subjects)))
accuracy_se.insert(0, 0) # Insert a baseline standard error of 0. 

# Append the total average accuracy and its standard error. 
nb_brain_regions = accuracy_summary_gemma_5_channels.shape[1]
accuracy_mean.append(np.mean(accuracy_mean[1:]))
accuracy_se.append(np.std(accuracy_mean[1:]) / (np.sqrt(len(subjects) * nb_brain_regions)))

# Create the labels. 
labels = brain_regions.copy()
labels.insert(0, 'Baseline')
labels.append('Total')

# Display the average accuracy and its standard error in a bar plot. 
fig, axes = plt.subplots(nrows = 1, ncols = 1, figsize = (10, 4))
axes.bar(range(nb_brain_regions + 2), accuracy_mean, width = 0.6, color = ['green', *['blue'] * nb_brain_regions, 'mediumblue'])
axes.errorbar(range(nb_brain_regions + 2), accuracy_mean, yerr = accuracy_se, fmt = 'None', color = 'black')
axes.axhline(accuracy_mean[0], 0, 1, color = 'green', linestyle = 'dashed', alpha = 0.5)
axes.set_xticks(range(nb_brain_regions + 2), labels = labels)
axes.set_xticklabels(labels, rotation = 45, ha = 'right')
axes.set_ylabel('Average accuracy across subjects')
axes.set_title('Gemma-2-2B-IT');

# %% [markdown]
## **3. Results**

# %% [code]
# If the multi-channel results path does not exist, create it. 
if not os.path.exists(results_path + 'multi-channel/'):
    os.makedirs(results_path + 'multi-channel/')

# Save the region-channel mapping into a Pickle file. 
with open(results_path + 'multi-channel/region_channel_mapping.p', 'wb') as file:
    pickle.dump(region_channel_mapping, file)

# Save the predictions into Pickle files. 
with open(results_path + 'multi-channel/dict_predictions_gemma_5_channels.p', 'wb') as file:
    pickle.dump(dict_predictions_gemma_5_channels, file)

# Save the summaries into Pickle files. 
with open(results_path + 'multi-channel/df_summary_gemma_5_channels.p', 'wb') as file:
    pickle.dump(accuracy_summary_gemma_5_channels, file)

# Save the brain regions, sequences of fMRI scans, and FLOPs into Pickle files. 
with open(results_path + 'multi-channel/brain_regions_multi-channel_large_language_models.p', 'wb') as file:
    pickle.dump(dict_brain_regions, file)
with open(results_path + 'multi-channel/fmri_scans_multi-channel_large_language_models.p', 'wb') as file:
    pickle.dump(dict_fmri_scans, file)
with open(results_path + 'multi-channel/flops_multi-channel_large_language_models.p', 'wb') as file:
    pickle.dump(dict_flops, file)

# %% [code]
