# Supplementary material for: Neural networks and foundation models: two strategies for EEG-to-fMRI prediction
Source: Front Syst Biol. 2025 Dec 17;5:1715692. doi: 10.3389/fsysb.2025.1715692 (PMC12753390; doi:10.3389/fsysb.2025.1715692)
Supplement: Supplementary file 1 [file Supplementaryfile1.zip › Supplementary_Material/27_Regions_of_Interest_Tables_and_Figures.ipynb]

# %% [markdown]
### Notebook 27

# **Regions of Interest Tables and Figures**

# %% [markdown]
## **1. Tables**

# %% [code]
import numpy as np
import pandas as pd
import matplotlib.pyplot as plt
%matplotlib inline
import pickle
from nilearn import image, datasets
from skimage.transform import resize

# %% [code]
# Define the results path. 
results_path = '../neuropolis-x1_results/'

# %% [code]
# Load the general results for the ROI analysis. 
with open(results_path + 'regions_of_interest/general_results.p', 'rb') as file:
    general_results = pickle.load(file)

# Store the results into variables. 
df_summary_ml_class_pooled = general_results['df_summary_ml_class_pooled']
df_summary_ml_reg_pooled = general_results['df_summary_ml_reg_pooled']
df_summary_dl_class_pooled = general_results['df_summary_dl_class_pooled']
df_summary_dl_reg_pooled = general_results['df_summary_dl_reg_pooled']
df_summary_foundation_models_8_regions = general_results['df_summary_foundation_models_8_regions']
df_summary_foundation_models_5_regions = general_results['df_summary_foundation_models_5_regions']

# %% [code]
# Concatenate the classification summary DataFrames for machine learning and deep learning models. 
df_summary_class_pooled = pd.concat([df_summary_ml_class_pooled, df_summary_dl_class_pooled])

# Remove the Background region from the classification summary DataFrame.
df_summary_class_pooled = df_summary_class_pooled[df_summary_class_pooled.index.get_level_values('brain region') != 'Background']
df_summary_class_pooled

# %% [code]
# Concatenate the regression summary DataFrames for machine learning and deep learning models. 
df_summary_reg_pooled = pd.concat([df_summary_ml_reg_pooled, df_summary_dl_reg_pooled])

# Remove the Ridge and Lasso models from the regression summary DataFrame. 
df_summary_reg_pooled = df_summary_reg_pooled[~df_summary_reg_pooled.index.get_level_values('model').isin(['Ridge Regression', 'Lasso Regression'])]

# Remove the Background region from the regression summary DataFrame.
df_summary_reg_pooled = df_summary_reg_pooled[df_summary_reg_pooled.index.get_level_values('brain region') != 'Background']
df_summary_reg_pooled

# %% [code]
# Define a function to format the tables for machine learning and deep learning models. 
def format_table(df_summary, model_names, model_abbreviations, brain_regions):

    # Create a table comparing the RBC between brain regions (rows) and models (columns). 
    table_rbc = df_summary.pivot_table(values = 'RBC', index = 'brain region', columns = 'model')

    # Reorder the brain regions and the models. 
    table_rbc = table_rbc.reindex(index = brain_regions, columns = model_names)

    # Rename the models. 
    table_rbc.columns = model_abbreviations

    # Rename the index to 'Brain Region'. 
    table_rbc.index.name = 'Brain Region'

    # Add a new column with the mean RBC across models for each brain region. 
    table_rbc['MEAN REGION'] = table_rbc.mean(axis = 1)

    # Sort the table by the mean RBC in descending order. 
    table_rbc = table_rbc.sort_values(by = 'MEAN REGION', ascending = False)

    # Add a new row with the mean RBC across brain regions for each model. 
    table_rbc.loc['MEAN MODEL'] = table_rbc.mean(axis = 0)

    # Convert the RBC values to numeric, then keep only three decimal places for all values. 
    table_rbc = table_rbc.apply(pd.to_numeric)
    table_rbc = table_rbc.round(3)

    return table_rbc

# %% [code]
# Store the brain regions and models lists. 
brain_regions = df_summary_class_pooled.index.get_level_values('brain region').unique().tolist()
model_names_class = df_summary_class_pooled.index.get_level_values('model').unique().tolist()
model_names_reg = df_summary_reg_pooled.index.get_level_values('model').unique().tolist()
model_names_fm_8_regions = df_summary_foundation_models_8_regions.index.get_level_values('model').unique().tolist()
model_names_fm_5_regions = df_summary_foundation_models_5_regions.index.get_level_values('model').unique().tolist()

# %% [code]
# Format the classification table. 
model_abbreviations_class = ['Logistic', 'KNN', 'DT', 'RF', 'SVM', 'XGB', 'MLP', 'CNN', 'RNN', 'Transformer']
table_rbc_class = format_table(df_summary_class_pooled, model_names_class, model_abbreviations_class, brain_regions)

# Save and display the DataFrame. 
table_rbc_class.to_csv(results_path + 'table_roi_classification.csv', index = True)
table_rbc_class

# %% [code]
# Format the regression table. 
model_abbreviations_reg = ['Linear', 'KNN', 'DT', 'RF', 'SVM', 'XGB', 'MLP', 'CNN', 'RNN', 'Transformer']
table_rbc_reg = format_table(df_summary_reg_pooled, model_names_reg, model_abbreviations_reg, brain_regions)

# Save and display the DataFrame. 
table_rbc_reg.to_csv(results_path + 'table_roi_regression.csv', index = True)
table_rbc_reg

# %% [code]
# Retrieve the brain regions for the foundation models with 8 regions. 
brain_regions_fm_8_regions = df_summary_foundation_models_8_regions.index.get_level_values('brain region').unique().tolist()

# Format the table for the foundation models with 8 regions. 
model_abbreviations_fm_8_regions = model_names_fm_8_regions
table_rbc_fm_8_regions = format_table(df_summary_foundation_models_8_regions, model_names_fm_8_regions, model_abbreviations_fm_8_regions, brain_regions_fm_8_regions)

# Save and display the DataFrame. 
table_rbc_fm_8_regions.to_csv(results_path + 'table_roi_foundation_models_8_regions.csv', index = True)
table_rbc_fm_8_regions

# %% [code]
# Retrieve the brain regions for the foundation models with 5 regions. 
brain_regions_fm_5_regions = df_summary_foundation_models_5_regions.index.get_level_values('brain region').unique().tolist()

# Format the table for the foundation models with 5 regions. 
model_abbreviations_fm_5_regions = ['Gemma CoT', 'Gemma without FT', 'Gemma with FT']
table_rbc_fm_5_regions = format_table(df_summary_foundation_models_5_regions, model_names_fm_5_regions, model_abbreviations_fm_5_regions, brain_regions_fm_5_regions)

# Save and display the DataFrame. 
table_rbc_fm_5_regions.to_csv(results_path + 'table_roi_foundation_models_5_regions.csv', index = True)
table_rbc_fm_5_regions

# %% [markdown]
## **2. Figures**

# %% [code]
# Define the fmriprep data path. 
fmriprep_data_path = '../../Neuropolis/neuropolis_fmriprep_data/'

# %% [code]
# Define a function to return the middle sections of an image data array. 
def middle_sections(image_data):
    return tuple((np.array(image_data[:, :, :].shape) / 2).astype(int))

# %% [code]
# Define a function to display sections of an image through the sagittal, coronal, and axial views, using the middle sections coordinates. 
def display_fMRI_atlas(image_data, colormap, scan = 0):
    fig, axes = plt.subplots(nrows = 1, ncols = 3, figsize = (12, 5))

    # Define the display size for resizing. 
    display_size = (256, 256)
    
    # If the image_data array contains several scans, select the scan given as argument. 
    if len(image_data.shape) == 4:
        image_data = image_data[:, :, :, scan]

    # Tighthen the image by removing borders. 
    image_data = image_data[3:-3, 2:-2, 4:-4]

    # Find the middle sections coordinates of the image data array. 
    middle_coord = middle_sections(image_data[:, :, :])

    # Extract slices. 
    sagittal = image_data[middle_coord[0], :, :].T
    coronal  = image_data[:, middle_coord[1], :].T
    axial    = image_data[:, :, middle_coord[2] - 1] # Improve the axial view centering.

    # Resize each slice to the same pixel dimensions. 
    sagittal_r = resize(sagittal, display_size, order = 0, preserve_range = True)
    coronal_r  = resize(coronal,  display_size, order = 0, preserve_range = True)
    axial_r    = resize(axial,    display_size, order = 0, preserve_range = True)

    # Assign NaN to regions equal to zero. 
    sagittal_r[sagittal_r == 0] = np.nan
    coronal_r[coronal_r == 0] = np.nan
    axial_r[axial_r == 0] = np.nan

    # Display the figure. 
    axes[0].imshow(sagittal_r, cmap = colormap, origin = 'lower')
    axes[0].set_title('Sagittal view')
    axes[0].axis('off')
    axes[1].imshow(coronal_r, cmap = colormap, origin = 'lower')
    axes[1].set_title('Coronal view')
    axes[1].axis('off')
    axes[2].imshow(axial_r, cmap = colormap, origin = 'lower')
    axes[2].set_title('Axial view')
    axes[2].axis('off');

# %% [code]
# Define a function to display sections of an image through the sagittal, coronal, and axial views, using the middle sections coordinates, for three models. 
def display_fMRI_atlas_3_models(image_data_list, model_names, model_name_positions, colormap, scan = 0):
    fig, axes = plt.subplots(nrows = 3, ncols = 3, figsize = (10, 10))

    # Define the display size for resizing.
    display_size = (256, 256)

    # Iterate through the three models. 
    for model_index, image_data in enumerate(image_data_list):

        # If the image_data array contains several scans, select the scan given as argument. 
        if len(image_data.shape) == 4:
            image_data = image_data[:, :, :, scan]
        
        # Tighthen the image by removing borders. 
        image_data = image_data[3:-3, 2:-2, 4:-4]

        # Find the middle sections coordinates of the image data array. 
        middle_coord = middle_sections(image_data[:, :, :])

        # Find the minimum and maximum RBC values of the model for the colormap scaling. 
        min_rbc = np.nanmin(image_data)
        max_rbc = np.nanmax(image_data)

        # Extract slices. 
        sagittal = image_data[middle_coord[0], :, :].T
        coronal  = image_data[:, middle_coord[1], :].T
        axial    = image_data[:, :, middle_coord[2] - 1] # Improve the axial view centering.

        # Resize each slice to the same pixel dimensions. 
        sagittal_r = resize(sagittal, display_size, order = 0, preserve_range = True)
        coronal_r  = resize(coronal,  display_size, order = 0, preserve_range = True)
        axial_r    = resize(axial,    display_size, order = 0, preserve_range = True)

        # Assign NaN to regions equal to zero. 
        sagittal_r[sagittal_r == 0] = np.nan
        coronal_r[coronal_r == 0] = np.nan
        axial_r[axial_r == 0] = np.nan

        # Add row label for model name. 
        fig.text(
            0.08,                                           # x position
            model_name_positions[model_index],              # y position
            model_names[model_index],
            va = 'center', ha = 'right', rotation = 90,
            fontsize = 12, fontweight = 'bold'
        )

        # Display the figure. 
        axes[model_index, 0].imshow(sagittal_r, cmap = colormap, origin = 'lower', vmin = min_rbc, vmax = max_rbc)
        #axes[model_index, 0].set_title('Sagittal')
        axes[model_index, 0].axis('off')
        axes[model_index, 1].imshow(coronal_r, cmap = colormap, origin = 'lower', vmin = min_rbc, vmax = max_rbc)
        #axes[model_index, 1].set_title('Coronal')
        axes[model_index, 1].axis('off')
        axes[model_index, 2].imshow(axial_r, cmap = colormap, origin = 'lower', vmin = min_rbc, vmax = max_rbc)
        #axes[model_index, 2].set_title('Axial')
        axes[model_index, 2].axis('off')
        
        # Add column labels for the neurological views. 
        if model_index == 0:
            fig.text(0.24, 0.9, 'Sagittal view', ha = 'center', fontsize = 12)
            fig.text(0.51,  0.9, 'Coronal view',  ha = 'center', fontsize = 12)
            fig.text(0.785, 0.9, 'Axial view',    ha = 'center', fontsize = 12);
    
        # Save the figure. 
        fig.savefig(results_path + 'figure_brain_maps.pdf', format = 'pdf', bbox_inches = 'tight')

# %% [code]
# Load the Harvard-Oxford atlas for cortical regions. 
atlas = datasets.fetch_atlas_harvard_oxford('cort-maxprob-thr0-2mm', data_dir = None, symmetric_split = False, resume = True, verbose = 0)

# Extract the atlas as a Nifti image. 
atlas_img = image.load_img(atlas.maps)

# Extract the atlas data, and display its size. 
atlas_data = atlas.maps.get_fdata()
atlas_data.shape

# %% [code]
# Display sections of the atlas through the sagittal, coronal, and axial views, using the middle sections coordinates. 
display_fMRI_atlas(atlas_data, 'viridis')

# %% [code]
# Create a dictionary with the region index as the key and the region name as the value. 
region_dict = {i: label for i, label in enumerate(atlas.labels)}
region_dict

# %% [code]
# Define a function to replace voxel values in the atlas data with RBC values from the tables. 
def replace_voxel_values_with_rbc(atlas_data, table_rbc, region_dict, model_name):

    # Copy the resampled atlas data to create a new array for RBC values. 
    atlas_rbc = atlas_data.copy()

    # Iterate through all brain regions. 
    for region_index, region_name in region_dict.items():
        if region_name in table_rbc.index:
            rbc_value = table_rbc.loc[region_name, model_name]
            atlas_rbc[atlas_data == region_index] = rbc_value
        else:
            atlas_rbc[atlas_data == region_index] = 0  # Assign 0 if the region is not found in the table. 

    return atlas_rbc

# %% [code]
# Create the RBC images for the RF, SVM, and MLP models. 
atlas_rbc_rf = replace_voxel_values_with_rbc(atlas_data, table_rbc_class, region_dict, 'RF')
atlas_rbc_svm = replace_voxel_values_with_rbc(atlas_data, table_rbc_class, region_dict, 'SVM')
atlas_rbc_mlp = replace_voxel_values_with_rbc(atlas_data, table_rbc_class, region_dict, 'MLP')

# For the MLP model, display sections of the RBC image through the sagittal, coronal, and axial views, using the middle sections coordinates. 
display_fMRI_atlas(atlas_rbc_mlp, 'coolwarm')

# %% [code]
# Save and display the figure for the RF, SVM, and MLP models. 
image_data_list = [atlas_rbc_rf, atlas_rbc_svm, atlas_rbc_mlp]
model_names = ['RF', 'SVM', 'MLP']
model_name_positions = [0.78, 0.5, 0.22]
display_fMRI_atlas_3_models(image_data_list, model_names, model_name_positions, 'coolwarm')

# %% [markdown]
