# Supplementary material for: Neural networks and foundation models: two strategies for EEG-to-fMRI prediction
Source: Front Syst Biol. 2025 Dec 17;5:1715692. doi: 10.3389/fsysb.2025.1715692 (PMC12753390; doi:10.3389/fsysb.2025.1715692)
Supplement: Supplementary file 1 [file Supplementaryfile1.zip › Supplementary_Material/22_Cross-Validation_Tables_and_Figures.ipynb]

# %% [markdown]
### Notebook 22

# **Cross-Validation Tables and Figures**

# %% [markdown]
## **1. Tables**

# %% [code]
import numpy as np
import pandas as pd
import matplotlib.pyplot as plt
%matplotlib inline
import pickle

# %% [code]
# Define the results path. 
results_path = '../neuropolis-x1_results/'

# %% [code]
# Load the general results. 
with open(results_path + 'cross_validation/general_results.p', 'rb') as file:
    general_results = pickle.load(file)

# Store the results into variables corresponding to the dictionary keys. 
for key, value in general_results.items():
    globals()[key] = value

# %% [code]
# Define a function to format the summary DataFrame. 
def format_df_summary(df_summary, score_type):

    # Copy the DataFrame. 
    df_summary_table = df_summary.copy()
    
    # Round values to 3 decimal places. 
    df_summary_table['mean model ' + score_type] = df_summary_table['mean model ' + score_type].astype(float).round(3)
    df_summary_table['mean baseline ' + score_type] = df_summary_table['mean baseline ' + score_type].astype(float).round(3)
    df_summary_table['STD model ' + score_type] = df_summary_table['STD model ' + score_type].astype(float).round(3)
    df_summary_table['STD baseline ' + score_type] = df_summary_table['STD baseline ' + score_type].astype(float).round(3)
    df_summary_table['CI (lower)'] = df_summary_table['CI (lower)'].astype(float).round(3)
    df_summary_table['CI (upper)'] = df_summary_table['CI (upper)'].astype(float).round(3)
    df_summary_table['RBC'] = df_summary_table['RBC'].astype(float).round(3)
    df_summary_table['CLES'] = df_summary_table['CLES'].astype(float).round(3)

    # Create new columns. 
    df_summary_table['model ' + score_type] = df_summary_table['mean model ' + score_type].astype(str) + ' ± ' + df_summary_table['STD model ' + score_type].astype(str)
    df_summary_table['baseline ' + score_type] = df_summary_table['mean baseline ' + score_type].astype(str) + ' ± ' + df_summary_table['STD baseline ' + score_type].astype(str)
    df_summary_table['confidence interval'] = df_summary_table['CI (lower)'].astype(str) + ' - ' + df_summary_table['CI (upper)'].astype(str)

    # For regression, add the Pearson correlation coefficient column. 
    if score_type == 'MAE':
        df_summary_table['Pearson r'] = df_summary_table['Pearson r'].astype(float).round(3)

    # Display only the relevant columns.
    if score_type == 'accuracy':
        df_summary_table = df_summary_table[['N', 'model ' + score_type, 'baseline ' + score_type, 'p-value', 'confidence interval', 'RBC', 'CLES']]
    elif score_type == 'MAE':
        df_summary_table = df_summary_table[['N', 'model ' + score_type, 'baseline ' + score_type, 'p-value', 'confidence interval', 'RBC', 'CLES', 'Pearson r']]
    
    return df_summary_table

# %% [code]
# Concatenate the machine learning, deep learning, and foundation models results for the classification task. 
df_summary_class = pd.concat([df_summary_ml_class_pooled, df_summary_dl_class_pooled], axis = 0)

# Format the DataFrame. 
df_summary_class_table = format_df_summary(df_summary_class, 'accuracy')

# Replace the indexes with model name abbreviations. 
model_abbreviations_class = ['Logistic', 'KNN', 'DT', 'RF', 'SVM', 'XGB', 'MLP', 'CNN', 'RNN', 'Transformer']
df_summary_class_table.index = model_abbreviations_class

# Save the DataFrame. 
df_summary_class_table.to_csv(results_path + 'table_classification_pooled_wilcoxon.csv', index = True)

# Display the DataFrame. 
print('Classification Task: Pooled Cross-Validation Results')
df_summary_class_table

# %% [code]
# Concatenate the machine learning and deep learning results for the regression task. 
df_summary_reg = pd.concat([df_summary_ml_reg_pooled, df_summary_dl_reg_pooled], axis = 0)

# Format the DataFrame. 
df_summary_reg_table = format_df_summary(df_summary_reg, 'MAE')
df_summary_reg_table = df_summary_reg_table.drop(index = ['Ridge Regression', 
                                                          'Lasso Regression'])

# Replace the indexes with model name abbreviations. 
model_abbreviations_reg = ['Linear', 'KNN', 'DT', 'RF', 'SVM', 'XGB', 'MLP', 'CNN', 'RNN', 'Transformer']
df_summary_reg_table.index = model_abbreviations_reg

# Save the DataFrame. 
df_summary_reg_table.to_csv(results_path + 'table_regression_pooled_wilcoxon.csv', index = True)

# Display the DataFrame. 
print('Regression Task: Pooled Cross-Validation Results')
df_summary_reg_table

# %% [code]
# Save the DataFrame. 
p_value_matrix_class.to_csv(results_path + 'table_classification_pvalue_comparison.csv', index = True)

# Display the p-value matrix for classification. 
print('Classification Task: Comparison Between Models')
p_value_matrix_class

# %% [code]
# Save the DataFrame. 
p_value_matrix_reg.to_csv(results_path + 'table_regression_pvalue_comparison.csv', index = True)

# Display the p-value matrix for regression. 
print('Regression Task: Comparison Between Models')
p_value_matrix_reg

# %% [markdown]
## **2. Figures**

# %% [code]
# Set the style of the plots. 
plt.rcParams.update({'font.family': 'serif'})

# %% [code]
# Define a function to convert p-values to stars. 
def pvalue_to_stars(p):
    if pd.isna(p):
        return ''
    elif p < 0.001:
        return '***'
    elif p < 0.01:
        return '**'
    elif p < 0.05:
        return '*'
    return ''

# %% [code]
# Define a function to create a bar plot. 
def create_bar_plot(df_summary, score_type, model_abbreviations = []):

    # Determine the task type based on the score type. 
    if score_type == 'accuracy':
        task_type = 'classification'
        height_asterisk = 0.003
    elif score_type == 'MAE':
        task_type = 'regression'
        height_asterisk = 0.012
    
    # Drop the unnecessary results from the DataFrame. 
    df_summary_figure = df_summary.copy()
    if score_type == 'MAE':
        df_summary_figure = df_summary_figure.drop(index = ['Ridge Regression', 
                                                            'Lasso Regression'])
    
    # Compute the standard error (SE) of the mean for the score values. 
    sqrt_N = np.sqrt(pd.to_numeric(df_summary_figure['N']))
    df_summary_figure['SE model ' + score_type] = df_summary_figure['STD model ' + score_type] / sqrt_N
    df_summary_figure['SE baseline ' + score_type] = df_summary_figure['STD baseline ' + score_type] / sqrt_N

    # Define the elements to plot. 
    if model_abbreviations:
        model_names = ['Baseline'] + model_abbreviations
    else:
        model_names = ['Baseline'] + df_summary_figure.index.tolist()
    model_accuracies = [df_summary_figure.iloc[0]['mean baseline ' + score_type]] + df_summary_figure['mean model ' + score_type].tolist()
    model_standard_errors = [df_summary_figure.iloc[0]['SE baseline ' + score_type]] + df_summary_figure['SE model ' + score_type].tolist()
    model_colors = ['green'] + ['blue'] * 6 + ['darkblue'] * 4

    # Retrieve the number of stars corresponding to the p-values. 
    stars = [''] + [pvalue_to_stars(float(p)) for p in df_summary_figure['p-value']]

    # Create the bar plot. 
    fig, ax = plt.subplots(figsize=(8, 4))
    bars = ax.bar(
        model_names,
        model_accuracies,
        yerr = model_standard_errors,
        color = model_colors,
        capsize = 5,
        edgecolor = 'black'
    )

    # Add a horizontal dashed line at the top of the baseline. 
    baseline_top = model_accuracies[0]
    ax.axhline(y = baseline_top, color = 'green', linestyle = '--', linewidth = 1, zorder = 0)

    # Add significance stars above each bar. 
    for bar, star in zip(bars, stars):
        if star:
            height = bar.get_height()
            ax.text(bar.get_x() + bar.get_width() / 2, height + height_asterisk, star,
                    ha = 'center', va = 'bottom', fontsize = 12)

    # Format the axes and adjust the layout. 
    if score_type == 'accuracy':
        ax.set_ylim(0.45, 0.55)
        ax.set_ylabel('mean accuracy', fontsize = 12)
    elif score_type == 'MAE':
        ax.set_ylim(0.6, 0.95)
        ax.set_ylabel('mean MAE', fontsize = 12)
    #fig.suptitle('Machine Learning and Deep Learning Models: ' + task_type.capitalize(), fontsize = 13)
    plt.xticks(rotation = 45, ha = 'right', fontsize = 11)
    plt.tight_layout()

    # Display and save the figure. 
    plt.show()
    fig.savefig(results_path + 'figure_' + task_type + '.pdf', format = 'pdf', bbox_inches = 'tight')

# %% [code]
# Define model abbreviations. 
model_abbreviations_class = ['Logistic', 'KNN', 'DT', 'RF', 'SVM', 'XGBoost', 'MLP', 'CNN', 'RNN', 'Transformer']
model_abbreviations_reg = ['Linear', 'KNN', 'DT', 'RF', 'SVM', 'XGBoost', 'MLP', 'CNN', 'RNN', 'Transformer']

# %% [code]
# Create the bar plot for the classification task. 
print('Classification Task: Pooled Cross-Validation Results')
create_bar_plot(df_summary_class, 'accuracy', model_abbreviations_class)

# %% [code]
# Create the bar plot for the regression task. 
print('Regression Task: Pooled Cross-Validation Results')
create_bar_plot(df_summary_reg, 'MAE', model_abbreviations_reg)

# %% [code]
