# Supplementary material for: Neural networks and foundation models: two strategies for EEG-to-fMRI prediction
Source: Front Syst Biol. 2025 Dec 17;5:1715692. doi: 10.3389/fsysb.2025.1715692 (PMC12753390; doi:10.3389/fsysb.2025.1715692)
Supplement: Supplementary file 1 [file Supplementaryfile1.zip › Supplementary_Material/21_Cross-Validation_Statistical_Tests.ipynb]

# %% [markdown]
### Notebook 21

# **Cross-Validation Statistical Tests**

# %% [markdown]
## **1. Machine Learning**

We perform **Wilcoxon signed-rank tests** on the results of the machine learning models for the classification and regression tasks. 

# %% [code]
import numpy as np
import pandas as pd
import matplotlib.pyplot as plt
%matplotlib inline
import pickle
import scipy
import pingouin
import os

# %% [code]
# Define the preprocessed data path. 
preprocessed_data_path = '../neuropolis-x1_preprocessed_data/'

# Define the results path. 
results_path = '../neuropolis-x1_results/'

# %% [code]
# Load the targets. 
with open(preprocessed_data_path + 'dict_targets.p', 'rb') as file:
    dict_targets = pickle.load(file)
with open(preprocessed_data_path + 'classification/dict_targets_classification_sequence.p', 'rb') as file:
    dict_targets_class = pickle.load(file)
with open(preprocessed_data_path + 'regression/dict_targets_regression_sequence.p', 'rb') as file:
    dict_targets_reg = pickle.load(file)
with open(preprocessed_data_path + 'classification/dict_targets_classification_basis.p', 'rb') as file:
    dict_targets_foundation_models = pickle.load(file)

# Define the list of subjects, removing sub-xp102 who has a missing condition. 
subjects = ['sub-xp1' + str(x).zfill(2) for x in range(1, 11)]
subjects.remove('sub-xp102')
subject = subjects[0]

# Retrieve and display the brain region names and the number of brain regions. 
brain_regions = list(dict_targets[subject]['eegfmriNF'].keys())
print(brain_regions)
print(len(brain_regions), 'brain regions')

# %% [code]
# Define a function to create the DataFrame for the statistical tests. 
def create_df(dict_targets, dict_predictions, brain_regions, score_type, model_type, test_set):

    # Define Pandas DataFrames to store the results. 
    df = pd.DataFrame(columns = ['subject', 'brain_region', 'model_' + score_type, 'baseline_' + score_type])
    counter = 0

    # Iterate through all subjects. 
    for subject in subjects:

        # Iterate through all brain regions. 
        for brain_region_index in range(len(brain_regions)):

            # Fill the DataFrame with the subject and brain region. 
            df.loc[counter, 'subject'] = subject
            df.loc[counter, 'brain_region'] = brain_regions[brain_region_index]

            # Retrieve the targets and predictions values for the current subject and brain region. 
            targets_values = dict_targets[subject][test_set][:, brain_region_index]
            if model_type == 'machine_learning':
                predictions_values = dict_predictions[subject][test_set][:, brain_region_index]
            elif model_type == 'deep_learning':
                predictions_values = dict_predictions[subject][:, brain_region_index]

            # For the classification task, compute the accuracy. 
            if score_type == 'accuracy':
                model_score = np.mean(targets_values == predictions_values)
                baseline_score = np.mean(targets_values == 1)
                
            # For the regression task, compute the mean absolute error (MAE).
            elif score_type == 'MAE':
                model_score = np.mean(np.abs(targets_values - predictions_values))
                baseline_score = np.mean(np.abs(targets_values - np.mean(targets_values)))

            # Fill the DataFrame with the model score and baseline score. 
            df.loc[counter, 'model_' + score_type] = model_score
            df.loc[counter, 'baseline_' + score_type] = baseline_score

            # Increment. 
            counter += 1

    # Return the DataFrame. 
    return df

# %% [code]
# Define a function to perform a Wilcoxon signed-rank test. 
def wilcoxon_test(df, score_type):

    # Compute the mean and standard deviation of the model and the baseline. 
    mean_model_score = df['model_' + score_type].mean()
    mean_baseline_score = df['baseline_' + score_type].mean()
    std_model_score = df['model_' + score_type].std()
    std_baseline_score = df['baseline_' + score_type].std()

    # Perform the Wilcoxon signed-rank test using SciPy. 
    x = df['model_' + score_type].astype(float).values
    y = df['baseline_' + score_type].astype(float).values
    if score_type == 'accuracy':
        wilcoxon_stat, p_value = scipy.stats.wilcoxon(x, y, alternative = 'greater')
    elif score_type == 'MAE':
        wilcoxon_stat, p_value = scipy.stats.wilcoxon(x, y, alternative = 'less')

    # Compute the confidence interval of the mean. 
    res = scipy.stats.bootstrap((df['model_' + score_type],), np.mean, confidence_level = 0.95)
    ci_low, ci_high = res.confidence_interval

    # Store the statistics in a DataFrame. 
    statistics_scipy = pd.DataFrame([{
        'N': len(df),
        'mean_model_' + score_type: mean_model_score,
        'mean_baseline_' + score_type: mean_baseline_score,
        'std_model_' + score_type: std_model_score,
        'std_baseline_' + score_type: std_baseline_score,
        'wilcoxon_stat': wilcoxon_stat,
        'p_value': p_value,
        'ci_low': ci_low, 
        'ci_high': ci_high
    }])

    # Perform the same test using Pingouin to obtain the RBC (Rank-Biserial Correlation) and CLES (Common Language Effect Size). 
    if score_type == 'accuracy':
        statistics_pingouin = pingouin.wilcoxon(x, y, alternative = 'greater')
    elif score_type == 'MAE':
        statistics_pingouin = pingouin.wilcoxon(y, x, alternative = 'greater') # Invert x and y for MAE to get the correct effect size direction. 
    
    # Return the statistics. 
    return statistics_scipy, statistics_pingouin

# %% [code]
# Define a function to create a summary DataFrame. 
def create_summary_df(model_names, score_type):
    
    # Create the summary DataFrame. 
    df_summary = pd.DataFrame(index = model_names, 
                              columns = ['N', 
                                         'mean model ' + score_type, 
                                         'mean baseline ' + score_type, 
                                         'STD model ' + score_type,
                                         'STD baseline ' + score_type,
                                         'Wilcoxon W statistic', 
                                         'p-value', 
                                         'CI (lower)',
                                         'CI (upper)', 
                                         'RBC', 
                                         'CLES'])
    
    # For regression, add a Pearson correlation column. 
    if score_type == 'MAE':
        df_summary['Pearson r'] = np.nan
    
    return df_summary

# %% [code]
# Define a function to store statistics in the summary DataFrame. 
def store_statistics_in_summary_df(df_summary, model_names, model_index, statistics_scipy, statistics_pingouin, score_type):

    # Store the statistics in the summary DataFrame. 
    df_summary.loc[model_names[model_index], 'N'] = statistics_scipy['N'].values[0]
    df_summary.loc[model_names[model_index], 'mean model ' + score_type] = statistics_scipy['mean_model_' + score_type].values[0]
    df_summary.loc[model_names[model_index], 'mean baseline ' + score_type] = statistics_scipy['mean_baseline_' + score_type].values[0]
    df_summary.loc[model_names[model_index], 'STD model ' + score_type] = statistics_scipy['std_model_' + score_type].values[0]
    df_summary.loc[model_names[model_index], 'STD baseline ' + score_type] = statistics_scipy['std_baseline_' + score_type].values[0]
    df_summary.loc[model_names[model_index], 'Wilcoxon W statistic'] = statistics_scipy['wilcoxon_stat'].values[0]
    df_summary.loc[model_names[model_index], 'p-value'] = statistics_scipy['p_value'].values[0]
    df_summary.loc[model_names[model_index], 'CI (lower)'] = statistics_scipy['ci_low'].values[0]
    df_summary.loc[model_names[model_index], 'CI (upper)'] = statistics_scipy['ci_high'].values[0]
    df_summary.loc[model_names[model_index], 'RBC'] = statistics_pingouin['RBC'].values[0]
    df_summary.loc[model_names[model_index], 'CLES'] = statistics_pingouin['CLES'].values[0]

    # Ensure the p-value column is numeric, then format it in scientific notation. 
    df_summary['p-value'] = pd.to_numeric(df_summary['p-value'], errors = 'coerce')
    df_summary['p-value'] = df_summary['p-value'].apply(lambda x: f'{x:.2e}')

    # For regression, store the Pearson correlation coefficient. 
    if score_type == 'MAE':
        df_summary.loc[model_names[model_index], 'Pearson r'] = statistics_scipy['Pearson r'].values[0]

    return df_summary

# %% [code]
# Define a function to perform a Wilcoxon signed-rank test on a series of models. 
def run_wilcoxon_tests(model_names, dict_targets, list_dict_predictions, brain_regions, score_type, model_type, test_set):

    # Create a summary DataFrame to store the statistics for all models. 
    df_summary = create_summary_df(model_names, score_type)

    # Create a dictionary to store the metrics DataFrames for all models. 
    dict_df_metrics = {}

    # Create a dictionary to store all targets and predictions for all models. 
    dict_all_targets_predictions = {}

    # Iterate through all models. 
    for model_index in range(len(model_names)):

        # Create the DataFrame and perform the Wilcoxon signed-rank test. 
        dict_predictions = list_dict_predictions[model_index]
        df = create_df(dict_targets, dict_predictions, brain_regions, score_type, model_type, test_set)
        statistics_scipy, statistics_pingouin = wilcoxon_test(df, score_type)

        # For regression, also compute the Pearson correlation coefficient between the targets and the predictions. 
        if score_type == 'MAE':
            all_targets = []
            all_predictions = []

            # Iterate through all subjects and brain regions to collect the targets and predictions. 
            for subject in subjects:
                for brain_region_index in range(len(brain_regions)):

                    # Retrieve the predictions and targets for the current subject and brain region. 
                    targets_values = dict_targets[subject][test_set][:, brain_region_index]
                    if model_type == 'machine_learning':
                        predictions_values = dict_predictions[subject][test_set][:, brain_region_index]
                    elif model_type == 'deep_learning':
                        predictions_values = dict_predictions[subject][:, brain_region_index]
                    all_targets.extend(targets_values)
                    all_predictions.extend(predictions_values)

            # Compute the Pearson correlation coefficient using SciPy. 
            pearson_r, _ = scipy.stats.pearsonr(all_targets, all_predictions)
            statistics_scipy['Pearson r'] = pd.Series([pearson_r])

            # Store all targets and predictions in the dictionary. 
            dict_all_targets_predictions[model_names[model_index]] = {
                'targets': all_targets,
                'predictions': all_predictions
            }

        # Store the statistics in the summary DataFrame. 
        df_summary = store_statistics_in_summary_df(df_summary, model_names, model_index, statistics_scipy, statistics_pingouin, score_type)

        # Store the metrics DataFrame in the dictionary.
        dict_df_metrics[model_names[model_index]] = df
        
    # Return the summary DataFrame and the dictionary. 
    return df_summary, dict_df_metrics, dict_all_targets_predictions

# %% [markdown]
### Classification

# %% [code]
# Define a function to load the machine learning results for the classification task. 
def load_classification_ml_results(cv_iteration):

    if cv_iteration == 1:
        iteration_result_path = results_path + 'classification/'
        test_set = 'fmriNF'
    elif cv_iteration == 2:
        iteration_result_path = results_path + 'classification/cross_validation/cv_iteration_' + str(cv_iteration) + '/'
        test_set = 'eegfmriNF'
    elif cv_iteration == 3:
        iteration_result_path = results_path + 'classification/cross_validation/cv_iteration_' + str(cv_iteration) + '/'
        test_set = 'eegNF'

    # Load the machine learning results for the classification task. 
    with open(iteration_result_path + 'dict_predictions_lr.p', 'rb') as file:
        dict_predictions_lr_class = pickle.load(file)
    with open(iteration_result_path + 'dict_predictions_knn.p', 'rb') as file:
        dict_predictions_knn_class = pickle.load(file)
    with open(iteration_result_path + 'dict_predictions_dt.p', 'rb') as file:
        dict_predictions_dt_class = pickle.load(file)
    with open(iteration_result_path + 'dict_predictions_rf.p', 'rb') as file:
        dict_predictions_rf_class = pickle.load(file)
    with open(iteration_result_path + 'dict_predictions_svm.p', 'rb') as file:
        dict_predictions_svm_class = pickle.load(file)
    with open(iteration_result_path + 'dict_predictions_xgb.p', 'rb') as file:
        dict_predictions_xgb_class = pickle.load(file)

    return [dict_predictions_lr_class, 
            dict_predictions_knn_class, 
            dict_predictions_dt_class, 
            dict_predictions_rf_class, 
            dict_predictions_svm_class, 
            dict_predictions_xgb_class, 
            test_set]

# %% [code]
# Define a function to run the tests for machine learning classification models.
def run_classification_ml_tests(cv_iteration, model_names):

    # Load the machine learning results for the classification task.
    dict_predictions_lr_class, dict_predictions_knn_class, dict_predictions_dt_class, dict_predictions_rf_class, dict_predictions_svm_class, dict_predictions_xgb_class, test_set = load_classification_ml_results(cv_iteration)

    predictions_ml_class = [dict_predictions_lr_class, 
                            dict_predictions_knn_class, 
                            dict_predictions_dt_class, 
                            dict_predictions_rf_class, 
                            dict_predictions_svm_class, 
                            dict_predictions_xgb_class]

    # Run the Wilcoxon signed-rank tests for all models. 
    df_summary_ml_class, dict_df_metrics_ml_class, _ = run_wilcoxon_tests(model_names, dict_targets_class, predictions_ml_class, brain_regions, 'accuracy', 'machine_learning', test_set)
    
    return df_summary_ml_class, dict_df_metrics_ml_class

# %% [code]
# Define the machine learning models for classification. 
model_names = ['Logistic Regression', 'K-Nearest Neighbors', 'Decision Tree', 'Random Forest', 'Support Vector Machine', 'XGBoost']

# %% [code]
# Iteration 1: run the tests for machine learning classification models. 
cv_iteration = 1
df_summary_ml_class_iteration_1, dict_df_metrics_ml_class_iteration_1 = run_classification_ml_tests(cv_iteration, model_names)
df_summary_ml_class_iteration_1

# %% [code]
# Iteration 2: run the tests for machine learning classification models. 
cv_iteration = 2
df_summary_ml_class_iteration_2, dict_df_metrics_ml_class_iteration_2 = run_classification_ml_tests(cv_iteration, model_names)
df_summary_ml_class_iteration_2

# %% [code]
# Iteration 3: run the tests for machine learning classification models. 
cv_iteration = 3
df_summary_ml_class_iteration_3, dict_df_metrics_ml_class_iteration_3 = run_classification_ml_tests(cv_iteration, model_names)
df_summary_ml_class_iteration_3

# %% [code]
# Create a dictionary to store the pooled metrics DataFrames for all models. 
dict_df_metrics_ml_class_pooled = {}

# Create a summary DataFrame to store the statistics for all models. 
df_summary_ml_class_pooled = create_summary_df(model_names, score_type = 'accuracy')

# Iterate through all models. 
for model_name in model_names:

    # Retrieve the model index.
    model_index = model_names.index(model_name)

    # Pool the metrics DataFrames across cross-validation iterations. 
    df_iteration_1 = dict_df_metrics_ml_class_iteration_1[model_name]
    df_iteration_2 = dict_df_metrics_ml_class_iteration_2[model_name]
    df_iteration_3 = dict_df_metrics_ml_class_iteration_3[model_name]
    df_pooled = pd.concat([df_iteration_1, df_iteration_2, df_iteration_3], ignore_index = True)

    # Perform the Wilcoxon signed-rank test. 
    statistics_scipy, statistics_pingouin = wilcoxon_test(df_pooled, score_type = 'accuracy')

    # Store the pooled metrics DataFrame in the dictionary. 
    dict_df_metrics_ml_class_pooled[model_name] = df_pooled

    # Store the statistics in the summary DataFrame. 
    df_summary_ml_class_pooled = store_statistics_in_summary_df(df_summary_ml_class_pooled, model_names, model_index, statistics_scipy, statistics_pingouin, score_type = 'accuracy')

# %% [code]
# Diplay the pooled summary DataFrame. 
df_summary_ml_class_pooled

# %% [markdown]
### Regression

# %% [code]
# Define a function to load the machine learning results for the regression task. 
def load_regression_ml_results(cv_iteration):

    if cv_iteration == 1:
        iteration_result_path = results_path + 'regression/'
        test_set = 'fmriNF'
    elif cv_iteration == 2:
        iteration_result_path = results_path + 'regression/cross_validation/cv_iteration_' + str(cv_iteration) + '/'
        test_set = 'eegfmriNF'
    elif cv_iteration == 3:
        iteration_result_path = results_path + 'regression/cross_validation/cv_iteration_' + str(cv_iteration) + '/'
        test_set = 'eegNF'

    # Load the machine learning results for the regression task. 
    with open(iteration_result_path + 'dict_predictions_lr.p', 'rb') as file:
        dict_predictions_lr_reg = pickle.load(file)
    with open(iteration_result_path + 'dict_predictions_ridge.p', 'rb') as file:
        dict_predictions_ridge_reg = pickle.load(file)
    with open(iteration_result_path + 'dict_predictions_lasso.p', 'rb') as file:
        dict_predictions_lasso_reg = pickle.load(file)
    with open(iteration_result_path + 'dict_predictions_knn.p', 'rb') as file:
        dict_predictions_knn_reg = pickle.load(file)
    with open(iteration_result_path + 'dict_predictions_dt.p', 'rb') as file:
        dict_predictions_dt_reg = pickle.load(file)
    with open(iteration_result_path + 'dict_predictions_rf.p', 'rb') as file:
        dict_predictions_rf_reg = pickle.load(file)
    with open(iteration_result_path + 'dict_predictions_svm.p', 'rb') as file:
        dict_predictions_svm_reg = pickle.load(file)
    with open(iteration_result_path + 'dict_predictions_xgb.p', 'rb') as file:
        dict_predictions_xgb_reg = pickle.load(file)

    return [dict_predictions_lr_reg, 
            dict_predictions_ridge_reg, 
            dict_predictions_lasso_reg, 
            dict_predictions_knn_reg, 
            dict_predictions_dt_reg, 
            dict_predictions_rf_reg, 
            dict_predictions_svm_reg, 
            dict_predictions_xgb_reg, 
            test_set]

# %% [code]
# Define a function to run the tests for machine learning regression models.
def run_regression_ml_tests(cv_iteration, model_names):
    
    # Load the machine learning results for the regression task.
    dict_predictions_lr_reg, dict_predictions_ridge_reg, dict_predictions_lasso_reg, dict_predictions_knn_reg, dict_predictions_dt_reg, dict_predictions_rf_reg, dict_predictions_svm_reg, dict_predictions_xgb_reg, test_set = load_regression_ml_results(cv_iteration)

    predictions_ml_reg = [dict_predictions_lr_reg,
                        dict_predictions_ridge_reg, 
                        dict_predictions_lasso_reg, 
                        dict_predictions_knn_reg, 
                        dict_predictions_dt_reg, 
                        dict_predictions_rf_reg, 
                        dict_predictions_svm_reg, 
                        dict_predictions_xgb_reg]

    # Run the Wilcoxon signed-rank tests for all models. 
    df_summary_ml_reg, dict_df_metrics_ml_reg, dict_all_targets_predictions_ml_reg = run_wilcoxon_tests(model_names, dict_targets_reg, predictions_ml_reg, brain_regions, 'MAE', 'machine_learning', test_set)
    
    return df_summary_ml_reg, dict_df_metrics_ml_reg, dict_all_targets_predictions_ml_reg

# %% [code]
# Define the machine learning models for regression. 
model_names = ['Linear Regression', 'Ridge Regression', 'Lasso Regression', 'K-Nearest Neighbors', 'Decision Tree', 'Random Forest', 'Support Vector Machine', 'XGBoost']

# %% [code]
# Iteration 1: run the tests for machine learning regression models. 
cv_iteration = 1
df_summary_ml_reg_iteration_1, dict_df_metrics_ml_reg_iteration_1, dict_all_targets_predictions_ml_reg_iteration_1 = run_regression_ml_tests(cv_iteration, model_names)
df_summary_ml_reg_iteration_1

# %% [code]
# Iteration 2: run the tests for machine learning regression models. 
cv_iteration = 2
df_summary_ml_reg_iteration_2, dict_df_metrics_ml_reg_iteration_2, dict_all_targets_predictions_ml_reg_iteration_2 = run_regression_ml_tests(cv_iteration, model_names)
df_summary_ml_reg_iteration_2

# %% [code]
# Iteration 3: run the tests for machine learning regression models. 
cv_iteration = 3
df_summary_ml_reg_iteration_3, dict_df_metrics_ml_reg_iteration_3, dict_all_targets_predictions_ml_reg_iteration_3 = run_regression_ml_tests(cv_iteration, model_names)
df_summary_ml_reg_iteration_3

# %% [code]
# Create a dictionary to store the pooled metrics DataFrames for all models. 
dict_df_metrics_ml_reg_pooled = {}

# Create a summary DataFrame to store the statistics for all models. 
df_summary_ml_reg_pooled = create_summary_df(model_names, score_type = 'MAE')

# Iterate through all models. 
for model_name in model_names:

    # Retrieve the model index.
    model_index = model_names.index(model_name)

    # Pool the metrics DataFrames across cross-validation iterations. 
    df_iteration_1 = dict_df_metrics_ml_reg_iteration_1[model_name]
    df_iteration_2 = dict_df_metrics_ml_reg_iteration_2[model_name]
    df_iteration_3 = dict_df_metrics_ml_reg_iteration_3[model_name]
    df_pooled = pd.concat([df_iteration_1, df_iteration_2, df_iteration_3], ignore_index = True)

    # Perform the Wilcoxon signed-rank test. 
    statistics_scipy, statistics_pingouin = wilcoxon_test(df_pooled, score_type = 'MAE')

    # Pool all targets and predictions across cross-validation iterations. 
    all_targets_iteration_1 = dict_all_targets_predictions_ml_reg_iteration_1[model_name]['targets']
    all_predictions_iteration_1 = dict_all_targets_predictions_ml_reg_iteration_1[model_name]['predictions']
    all_targets_iteration_2 = dict_all_targets_predictions_ml_reg_iteration_2[model_name]['targets']
    all_predictions_iteration_2 = dict_all_targets_predictions_ml_reg_iteration_2[model_name]['predictions']
    all_targets_iteration_3 = dict_all_targets_predictions_ml_reg_iteration_3[model_name]['targets']
    all_predictions_iteration_3 = dict_all_targets_predictions_ml_reg_iteration_3[model_name]['predictions']
    all_targets_pooled = all_targets_iteration_1 + all_targets_iteration_2 + all_targets_iteration_3
    all_predictions_pooled = all_predictions_iteration_1 + all_predictions_iteration_2 + all_predictions_iteration_3

    # Compute the Pearson correlation coefficient using SciPy. 
    pearson_r, _ = scipy.stats.pearsonr(all_targets_pooled, all_predictions_pooled)
    statistics_scipy['Pearson r'] = pd.Series([pearson_r])

    # Store the pooled metrics DataFrame in the dictionary. 
    dict_df_metrics_ml_reg_pooled[model_name] = df_pooled

    # Store the statistics in the summary DataFrame. 
    df_summary_ml_reg_pooled = store_statistics_in_summary_df(df_summary_ml_reg_pooled, model_names, model_index, statistics_scipy, statistics_pingouin, score_type = 'MAE')

# %% [code]
# Diplay the pooled summary DataFrame. 
df_summary_ml_reg_pooled

# %% [markdown]
## **2. Deep Learning**

We perform **Wilcoxon signed-rank tests** on the results of the deep learning models for the classification and regression tasks. 

# %% [markdown]
### Classification

# %% [code]
# Define a function to load the deep learning results for the classification task. 
def load_classification_dl_results(cv_iteration):

    if cv_iteration == 1:
        iteration_result_path = results_path + 'classification/'
        test_set = 'fmriNF'
    elif cv_iteration == 2:
        iteration_result_path = results_path + 'classification/cross_validation/cv_iteration_' + str(cv_iteration) + '/'
        test_set = 'eegfmriNF'
    elif cv_iteration == 3:
        iteration_result_path = results_path + 'classification/cross_validation/cv_iteration_' + str(cv_iteration) + '/'
        test_set = 'eegNF'

    # Load the deep learning results for the classification task. 
    with open(iteration_result_path + 'neural_networks/dict_predictions_neural_networks_class.p', 'rb') as file:
        dict_predictions_neural_networks_class = pickle.load(file)
    with open(iteration_result_path + 'convolutional_neural_networks/dict_predictions_convolutional_neural_networks_class.p', 'rb') as file:
        dict_predictions_convolutional_neural_networks_class = pickle.load(file)
    with open(iteration_result_path + 'recurrent_neural_networks/dict_predictions_recurrent_neural_networks_class.p', 'rb') as file:
        dict_predictions_recurrent_neural_networks_class = pickle.load(file)
    with open(iteration_result_path + 'transformers/dict_predictions_transformers_class.p', 'rb') as file:
        dict_predictions_transformers_class = pickle.load(file)

    return [dict_predictions_neural_networks_class, 
            dict_predictions_convolutional_neural_networks_class, 
            dict_predictions_recurrent_neural_networks_class, 
            dict_predictions_transformers_class, 
            test_set]

# %% [code]
# Define a function to run the tests for deep learning classification models.
def run_classification_dl_tests(cv_iteration, model_names):

    # Load the deep learning results for the classification task.
    dict_predictions_neural_networks_class, dict_predictions_convolutional_neural_networks_class, dict_predictions_recurrent_neural_networks_class, dict_predictions_transformers_class, test_set = load_classification_dl_results(cv_iteration)

    predictions_dl_class = [dict_predictions_neural_networks_class, 
                            dict_predictions_convolutional_neural_networks_class, 
                            dict_predictions_recurrent_neural_networks_class, 
                            dict_predictions_transformers_class]

    # Run the Wilcoxon signed-rank tests for all models. 
    df_summary_dl_class, dict_df_metrics_dl_class, _ = run_wilcoxon_tests(model_names, dict_targets_class, predictions_dl_class, brain_regions, 'accuracy', 'deep_learning', test_set)
    
    return df_summary_dl_class, dict_df_metrics_dl_class

# %% [code]
# Define the deep learning models for classification. 
model_names = ['Multi-Layer Perceptron', 'Convolutional Neural Network', 'Recurrent Neural Network', 'Transformer']

# %% [code]
# Iteration 1: run the tests for deep learning classification models. 
cv_iteration = 1
df_summary_dl_class_iteration_1, dict_df_metrics_dl_class_iteration_1 = run_classification_dl_tests(cv_iteration, model_names)
df_summary_dl_class_iteration_1

# %% [code]
# Iteration 2: run the tests for deep learning classification models. 
cv_iteration = 2
df_summary_dl_class_iteration_2, dict_df_metrics_dl_class_iteration_2 = run_classification_dl_tests(cv_iteration, model_names)
df_summary_dl_class_iteration_2

# %% [code]
# Iteration 3: run the tests for deep learning classification models. 
cv_iteration = 3
df_summary_dl_class_iteration_3, dict_df_metrics_dl_class_iteration_3 = run_classification_dl_tests(cv_iteration, model_names)
df_summary_dl_class_iteration_3

# %% [code]
# Create a dictionary to store the pooled metrics DataFrames for all models. 
dict_df_metrics_dl_class_pooled = {}

# Create a summary DataFrame to store the statistics for all models. 
df_summary_dl_class_pooled = create_summary_df(model_names, score_type = 'accuracy')

# Iterate through all models. 
for model_name in model_names:

    # Retrieve the model index.
    model_index = model_names.index(model_name)

    # Pool the metrics DataFrames across cross-validation iterations. 
    df_iteration_1 = dict_df_metrics_dl_class_iteration_1[model_name]
    df_iteration_2 = dict_df_metrics_dl_class_iteration_2[model_name]
    df_iteration_3 = dict_df_metrics_dl_class_iteration_3[model_name]
    df_pooled = pd.concat([df_iteration_1, df_iteration_2, df_iteration_3], ignore_index = True)

    # Perform the Wilcoxon signed-rank test. 
    statistics_scipy, statistics_pingouin = wilcoxon_test(df_pooled, score_type = 'accuracy')

    # Store the pooled metrics DataFrame in the dictionary. 
    dict_df_metrics_dl_class_pooled[model_name] = df_pooled

    # Store the statistics in the summary DataFrame. 
    df_summary_dl_class_pooled = store_statistics_in_summary_df(df_summary_dl_class_pooled, model_names, model_index, statistics_scipy, statistics_pingouin, score_type = 'accuracy')

# %% [code]
# Diplay the pooled summary DataFrame. 
df_summary_dl_class_pooled

# %% [markdown]
### Regression

# %% [code]
# Define a function to load the deep learning results for the regression task. 
def load_regression_dl_results(cv_iteration):

    if cv_iteration == 1:
        iteration_result_path = results_path + 'regression/'
        test_set = 'fmriNF'
    elif cv_iteration == 2:
        iteration_result_path = results_path + 'regression/cross_validation/cv_iteration_' + str(cv_iteration) + '/'
        test_set = 'eegfmriNF'
    elif cv_iteration == 3:
        iteration_result_path = results_path + 'regression/cross_validation/cv_iteration_' + str(cv_iteration) + '/'
        test_set = 'eegNF'

    # Load the deep learning results for the regression task. 
    with open(iteration_result_path + 'neural_networks/dict_predictions_neural_networks_reg.p', 'rb') as file:
        dict_predictions_neural_networks_reg = pickle.load(file)
    with open(iteration_result_path + 'convolutional_neural_networks/dict_predictions_convolutional_neural_networks_reg.p', 'rb') as file:
        dict_predictions_convolutional_neural_networks_reg = pickle.load(file)
    with open(iteration_result_path + 'recurrent_neural_networks/dict_predictions_recurrent_neural_networks_reg.p', 'rb') as file:
        dict_predictions_recurrent_neural_networks_reg = pickle.load(file)
    with open(iteration_result_path + 'transformers/dict_predictions_transformers_reg.p', 'rb') as file:
        dict_predictions_transformers_reg = pickle.load(file)

    return [dict_predictions_neural_networks_reg, 
            dict_predictions_convolutional_neural_networks_reg, 
            dict_predictions_recurrent_neural_networks_reg, 
            dict_predictions_transformers_reg, 
            test_set]

# %% [code]
# Define a function to run the tests for deep learning regression models.
def run_regression_dl_tests(cv_iteration, model_names):

    # Load the deep learning results for the regression task.
    dict_predictions_neural_networks_reg, dict_predictions_convolutional_neural_networks_reg, dict_predictions_recurrent_neural_networks_reg, dict_predictions_transformers_reg, test_set = load_regression_dl_results(cv_iteration)

    predictions_dl_reg = [dict_predictions_neural_networks_reg, 
                            dict_predictions_convolutional_neural_networks_reg, 
                            dict_predictions_recurrent_neural_networks_reg, 
                            dict_predictions_transformers_reg]

    # Run the Wilcoxon signed-rank tests for all models. 
    df_summary_dl_reg, dict_df_metrics_dl_reg, dict_all_targets_predictions_dl_reg = run_wilcoxon_tests(model_names, dict_targets_reg, predictions_dl_reg, brain_regions, 'MAE', 'deep_learning', test_set)
    
    return df_summary_dl_reg, dict_df_metrics_dl_reg, dict_all_targets_predictions_dl_reg

# %% [code]
# Define the deep learning models for regression. 
model_names = ['Multi-Layer Perceptron', 'Convolutional Neural Network', 'Recurrent Neural Network', 'Transformer']

# %% [code]
# Iteration 1: run the tests for deep learning regression models. 
cv_iteration = 1
df_summary_dl_reg_iteration_1, dict_df_metrics_dl_reg_iteration_1, dict_all_targets_predictions_dl_reg_iteration_1 = run_regression_dl_tests(cv_iteration, model_names)
df_summary_dl_reg_iteration_1

# %% [code]
# Iteration 2: run the tests for deep learning regression models. 
cv_iteration = 2
df_summary_dl_reg_iteration_2, dict_df_metrics_dl_reg_iteration_2, dict_all_targets_predictions_dl_reg_iteration_2 = run_regression_dl_tests(cv_iteration, model_names)
df_summary_dl_reg_iteration_2

# %% [code]
# Iteration 3: run the tests for deep learning regression models. 
cv_iteration = 3
df_summary_dl_reg_iteration_3, dict_df_metrics_dl_reg_iteration_3, dict_all_targets_predictions_dl_reg_iteration_3 = run_regression_dl_tests(cv_iteration, model_names)
df_summary_dl_reg_iteration_3

# %% [code]
# Create a dictionary to store the pooled metrics DataFrames for all models. 
dict_df_metrics_dl_reg_pooled = {}

# Create a summary DataFrame to store the statistics for all models. 
df_summary_dl_reg_pooled = create_summary_df(model_names, score_type = 'MAE')

# Iterate through all models. 
for model_name in model_names:

    # Retrieve the model index.
    model_index = model_names.index(model_name)

    # Pool the metrics DataFrames across cross-validation iterations. 
    df_iteration_1 = dict_df_metrics_dl_reg_iteration_1[model_name]
    df_iteration_2 = dict_df_metrics_dl_reg_iteration_2[model_name]
    df_iteration_3 = dict_df_metrics_dl_reg_iteration_3[model_name]
    df_pooled = pd.concat([df_iteration_1, df_iteration_2, df_iteration_3], ignore_index = True)

    # Perform the Wilcoxon signed-rank test. 
    statistics_scipy, statistics_pingouin = wilcoxon_test(df_pooled, score_type = 'MAE')

    # Pool all targets and predictions across cross-validation iterations. 
    all_targets_iteration_1 = dict_all_targets_predictions_dl_reg_iteration_1[model_name]['targets']
    all_predictions_iteration_1 = dict_all_targets_predictions_dl_reg_iteration_1[model_name]['predictions']
    all_targets_iteration_2 = dict_all_targets_predictions_dl_reg_iteration_2[model_name]['targets']
    all_predictions_iteration_2 = dict_all_targets_predictions_dl_reg_iteration_2[model_name]['predictions']
    all_targets_iteration_3 = dict_all_targets_predictions_dl_reg_iteration_3[model_name]['targets']
    all_predictions_iteration_3 = dict_all_targets_predictions_dl_reg_iteration_3[model_name]['predictions']
    all_targets_pooled = all_targets_iteration_1 + all_targets_iteration_2 + all_targets_iteration_3
    all_predictions_pooled = all_predictions_iteration_1 + all_predictions_iteration_2 + all_predictions_iteration_3

    # Compute the Pearson correlation coefficient using SciPy. 
    pearson_r, _ = scipy.stats.pearsonr(all_targets_pooled, all_predictions_pooled)
    statistics_scipy['Pearson r'] = pd.Series([pearson_r])

    # Store the pooled metrics DataFrame in the dictionary. 
    dict_df_metrics_dl_reg_pooled[model_name] = df_pooled

    # Store the statistics in the summary DataFrame. 
    df_summary_dl_reg_pooled = store_statistics_in_summary_df(df_summary_dl_reg_pooled, model_names, model_index, statistics_scipy, statistics_pingouin, score_type = 'MAE')

# %% [code]
# Diplay the pooled summary DataFrame. 
df_summary_dl_reg_pooled

# %% [markdown]
## **3. Model Comparison**

We perform **Wilcoxon signed-rank tests** to compare the different models. 

# %% [code]
# Combine the accuracy values from machine learning and deep learning models into a single dictionary. 
dict_df_metrics_class_pooled = {**dict_df_metrics_ml_class_pooled, **dict_df_metrics_dl_class_pooled}

# Combine the MAE values from machine learning and deep learning models into a single dictionary. 
dict_df_metrics_reg_pooled = {**dict_df_metrics_ml_reg_pooled, **dict_df_metrics_dl_reg_pooled}

# Remove the 'Ridge Regression' and 'Lasso Regression' models from the regression metrics dictionary. 
dict_df_metrics_reg_pooled.pop('Ridge Regression', None)
dict_df_metrics_reg_pooled.pop('Lasso Regression', None);

# %% [code]
# Define the model names and the p-values matrix for classification. 
model_names = list(dict_df_metrics_class_pooled.keys())
p_value_matrix_class = pd.DataFrame(index = model_names, columns = model_names)

# Perform Wilcoxon signed-rank tests between each pair of models and retrieve the p-values matrix. 
for model_name_1 in model_names:
    for model_name_2 in model_names:
        scores_1 = dict_df_metrics_class_pooled[model_name_1]['model_accuracy'].astype(float).values
        scores_2 = dict_df_metrics_class_pooled[model_name_2]['model_accuracy'].astype(float).values
        if model_name_1 == model_name_2:
            p_value_matrix_class.loc[model_name_1, model_name_2] = '–'
        else:
            wilcoxon_stat, p_value = scipy.stats.wilcoxon(scores_1, scores_2, alternative = 'greater')
            p_value_matrix_class.loc[model_name_1, model_name_2] = f'{p_value:.2e}'

# Replace the model names with their abbreviations in the p-values matrix, and display the matrix. 
model_abbreviations = ['Logistic', 'KNN', 'DT', 'RF', 'SVM', 'XGB', 'MLP', 'CNN', 'RNN', 'Transformer']
p_value_matrix_class.index = model_abbreviations
p_value_matrix_class.columns = model_abbreviations
p_value_matrix_class

# %% [code]
# Define the model names and the p-values matrix for regression. 
model_names = list(dict_df_metrics_reg_pooled.keys())
p_value_matrix_reg = pd.DataFrame(index = model_names, columns = model_names)

# Perform Wilcoxon signed-rank tests between each pair of models and retrieve the p-values matrix. 
for model_name_1 in model_names:
    for model_name_2 in model_names:
        scores_1 = dict_df_metrics_reg_pooled[model_name_1]['model_MAE'].astype(float).values
        scores_2 = dict_df_metrics_reg_pooled[model_name_2]['model_MAE'].astype(float).values
        if model_name_1 == model_name_2:
            p_value_matrix_reg.loc[model_name_1, model_name_2] = '–'
        else:
            wilcoxon_stat, p_value = scipy.stats.wilcoxon(scores_1, scores_2, alternative = 'less')
            p_value_matrix_reg.loc[model_name_1, model_name_2] = f'{p_value:.2e}'

# Replace the model names with their abbreviations in the p-values matrix, and display the matrix. 
model_abbreviations = ['Linear', 'KNN', 'DT', 'RF', 'SVM', 'XGB', 'MLP', 'CNN', 'RNN', 'Transformer']
p_value_matrix_reg.index = model_abbreviations
p_value_matrix_reg.columns = model_abbreviations
p_value_matrix_reg

# %% [markdown]
## **4. Results**

# %% [code]
# If the cross-validation results path does not exist, create it. 
if not os.path.exists(results_path + 'cross_validation/'):
    os.makedirs(results_path + 'cross_validation/')
    
# Store the general results in a dictionary. 
general_results = dict()

for cv_iteration in [1, 2, 3]:
    general_results['df_summary_ml_class_iteration_' + str(cv_iteration)] = globals()['df_summary_ml_class_iteration_' + str(cv_iteration)]
    general_results['df_summary_ml_reg_iteration_' + str(cv_iteration)] = globals()['df_summary_ml_reg_iteration_' + str(cv_iteration)]
    general_results['df_summary_dl_class_iteration_' + str(cv_iteration)] = globals()['df_summary_dl_class_iteration_' + str(cv_iteration)]
    general_results['df_summary_dl_reg_iteration_' + str(cv_iteration)] = globals()['df_summary_dl_reg_iteration_' + str(cv_iteration)]
general_results['df_summary_ml_class_pooled'] = df_summary_ml_class_pooled
general_results['df_summary_ml_reg_pooled'] = df_summary_ml_reg_pooled
general_results['df_summary_dl_class_pooled'] = df_summary_dl_class_pooled
general_results['df_summary_dl_reg_pooled'] = df_summary_dl_reg_pooled
general_results['p_value_matrix_class'] = p_value_matrix_class
general_results['p_value_matrix_reg'] = p_value_matrix_reg

# Save the general results into a Pickle file. 
with open(results_path + 'cross_validation/general_results.p', 'wb') as file:
    pickle.dump(general_results, file)

# %% [code]
# Display the keys of the general results dictionary. 
list(general_results.keys())

# %% [markdown]
