# Supplementary material for: Neural networks and foundation models: two strategies for EEG-to-fMRI prediction
Source: Front Syst Biol. 2025 Dec 17;5:1715692. doi: 10.3389/fsysb.2025.1715692 (PMC12753390; doi:10.3389/fsysb.2025.1715692)
Supplement: Supplementary file 1 [file Supplementaryfile1.zip › Supplementary_Material/26_Regions_of_Interest_Statistical_Tests.ipynb]

# %% [markdown]
### Notebook 26

# **Regions of Interest Statistical Tests**

# %% [markdown]
## **1. Machine Learning**

We perform **Wilcoxon signed-rank tests** on the results of the machine learning models for the classification and regression tasks. 

# %% [code]
import numpy as np
import pandas as pd
import matplotlib.pyplot as plt
%matplotlib inline
import pickle
import scipy
import pingouin
import os

# %% [code]
# Define the preprocessed data path. 
preprocessed_data_path = '../neuropolis-x1_preprocessed_data/'

# Define the results path. 
results_path = '../neuropolis-x1_results/'

# %% [code]
# Load the targets. 
with open(preprocessed_data_path + 'dict_targets.p', 'rb') as file:
    dict_targets = pickle.load(file)
with open(preprocessed_data_path + 'classification/dict_targets_classification_sequence.p', 'rb') as file:
    dict_targets_class = pickle.load(file)
with open(preprocessed_data_path + 'regression/dict_targets_regression_sequence.p', 'rb') as file:
    dict_targets_reg = pickle.load(file)
with open(preprocessed_data_path + 'classification/dict_targets_classification_basis.p', 'rb') as file:
    dict_targets_foundation_models = pickle.load(file)

# Define the list of subjects, removing sub-xp102 who has a missing condition. 
subjects = ['sub-xp1' + str(x).zfill(2) for x in range(1, 11)]
subjects.remove('sub-xp102')
subject = subjects[0]

# Retrieve and display the brain region names and the number of brain regions. 
brain_regions = list(dict_targets[subject]['eegfmriNF'].keys())
print(brain_regions)
print(len(brain_regions), 'brain regions')

# %% [code]
# Define a function to create the DataFrame for the statistical tests. 
def create_df(dict_targets, dict_predictions, brain_regions, score_type, model_type, test_set):

    # Define Pandas DataFrames to store the results. 
    df = pd.DataFrame(columns = ['subject', 'brain_region', 'model_' + score_type, 'baseline_' + score_type])
    counter = 0

    # Iterate through all subjects. 
    for subject in subjects:

        # Iterate through all brain regions. 
        for brain_region_index in range(len(brain_regions)):

            # Fill the DataFrame with the subject and brain region. 
            df.loc[counter, 'subject'] = subject
            df.loc[counter, 'brain_region'] = brain_regions[brain_region_index]

            # Retrieve the targets and predictions values for the current subject and brain region. 
            targets_values = dict_targets[subject][test_set][:, brain_region_index]
            if model_type == 'machine_learning':
                predictions_values = dict_predictions[subject][test_set][:, brain_region_index]
            elif model_type == 'deep_learning':
                predictions_values = dict_predictions[subject][:, brain_region_index]

            # For the classification task, compute the accuracy. 
            if score_type == 'accuracy':
                model_score = np.mean(targets_values == predictions_values)
                baseline_score = np.mean(targets_values == 1)
                
            # For the regression task, compute the mean absolute error (MAE).
            elif score_type == 'MAE':
                model_score = np.mean(np.abs(targets_values - predictions_values))
                baseline_score = np.mean(np.abs(targets_values - np.mean(targets_values)))

            # Fill the DataFrame with the model score and baseline score. 
            df.loc[counter, 'model_' + score_type] = model_score
            df.loc[counter, 'baseline_' + score_type] = baseline_score

            # Increment. 
            counter += 1

    # Return the DataFrame. 
    return df

# %% [code]
# Example: Load the machine learning results for the classification task. 
with open(results_path + 'classification/dict_predictions_lr.p', 'rb') as file:
    dict_predictions_lr_class = pickle.load(file)
    
# Example: Create and display the DataFrame for the logistic regression model. 
df_lr_class = create_df(dict_targets_class, dict_predictions_lr_class, brain_regions, 'accuracy', 'machine_learning', 'fmriNF')
df_lr_class

# %% [code]
# Example: Retrieve only the rows corresponding to the region 'Frontal Pole'. 
df_lr_class_frontal_pole = df_lr_class[df_lr_class['brain_region'] == 'Frontal Pole']
df_lr_class_frontal_pole

# %% [code]
# Define a function to perform a Wilcoxon signed-rank test. 
def wilcoxon_test(df, score_type, brain_regions):

    # Create empty DataFrames to store the statistics. 
    statistics_scipy = pd.DataFrame()
    statistics_pingouin = pd.DataFrame()

    # Iterate through all brain regions. 
    for brain_region in brain_regions:

        # Retrieve only the rows of df where the column brain_region is equal to the current brain region. 
        roi_df = df[df['brain_region'] == brain_region]

        # Compute the mean and standard deviation of the model and the baseline. 
        mean_model_score = roi_df['model_' + score_type].mean()
        mean_baseline_score = roi_df['baseline_' + score_type].mean()
        std_model_score = roi_df['model_' + score_type].std()
        std_baseline_score = roi_df['baseline_' + score_type].std()

        # Perform the Wilcoxon signed-rank test using SciPy. 
        x = roi_df['model_' + score_type].astype(float).values
        y = roi_df['baseline_' + score_type].astype(float).values
        if score_type == 'accuracy':
            wilcoxon_stat, p_value = scipy.stats.wilcoxon(x, y, alternative = 'greater')
        elif score_type == 'MAE':
            wilcoxon_stat, p_value = scipy.stats.wilcoxon(x, y, alternative = 'less')

        # Compute the confidence interval of the mean. 
        res = scipy.stats.bootstrap((roi_df['model_' + score_type],), np.mean, confidence_level = 0.95)
        ci_low, ci_high = res.confidence_interval

        # Store the statistics in a DataFrame. 
        roi_statistics_scipy = pd.DataFrame([{
            'brain_region': brain_region, 
            'N': len(roi_df),
            'mean_model_' + score_type: mean_model_score,
            'mean_baseline_' + score_type: mean_baseline_score,
            'std_model_' + score_type: std_model_score,
            'std_baseline_' + score_type: std_baseline_score,
            'wilcoxon_stat': wilcoxon_stat,
            'p_value': p_value,
            'ci_low': ci_low, 
            'ci_high': ci_high
        }])

        # Perform the same test using Pingouin to obtain the RBC (Rank-Biserial Correlation) and CLES (Common Language Effect Size). 
        if score_type == 'accuracy':
            roi_statistics_pingouin = pingouin.wilcoxon(x, y, alternative = 'greater')
        elif score_type == 'MAE':
            roi_statistics_pingouin = pingouin.wilcoxon(y, x, alternative = 'greater') # Invert x and y for MAE to get the correct effect size direction. 
        
        # Add the brain region name to the Pingouin statistics DataFrame. 
        roi_statistics_pingouin.insert(0, 'brain_region', brain_region)
        
        # Concatenate the statistics to the main DataFrames. 
        statistics_scipy = pd.concat([statistics_scipy, roi_statistics_scipy], ignore_index = True)
        statistics_pingouin = pd.concat([statistics_pingouin, roi_statistics_pingouin], ignore_index = True)
    
    # Return the statistics. 
    return statistics_scipy, statistics_pingouin

# %% [code]
# Perform the Wilcoxon signed-rank test. 
statistics_scipy_lr_class, statistics_pingouin_lr_class = wilcoxon_test(df_lr_class, 'accuracy', brain_regions)

# %% [code]
# Display the SciPy statistics. 
statistics_scipy_lr_class

# %% [code]
# Display the Pingouin statistics. 
statistics_pingouin_lr_class

# %% [code]
# Define a function to create a summary DataFrame. 
def create_summary_df(model_names, score_type, brain_regions):
    
    # Create the summary DataFrame with a double index: model name and brain region. 
    df_summary = pd.DataFrame(index = pd.MultiIndex.from_product([model_names, brain_regions], names=['model', 'brain region']),
                              columns = ['N', 
                                         'mean model ' + score_type, 
                                         'mean baseline ' + score_type, 
                                         'STD model ' + score_type,
                                         'STD baseline ' + score_type,
                                         'Wilcoxon W statistic', 
                                         'p-value', 
                                         'CI (lower)',
                                         'CI (upper)', 
                                         'RBC', 
                                         'CLES'])
    
    return df_summary

# %% [code]
# Display an example of empty summary DataFrame. 
create_summary_df(['Logistic Regression', 'K-Nearest Neighbors'], 'accuracy', brain_regions)

# %% [code]
# Define a function to store statistics in the summary DataFrame. 
def store_statistics_in_summary_df(df_summary, model_names, model_index, statistics_scipy, statistics_pingouin, score_type, brain_regions):

    # Iterate through all brain regions. 
    for brain_region in brain_regions:

        # Retrieve only the rows of statistics_scipy and statistics_pingouin where the column brain_region is equal to the current brain region. 
        roi_statistics_scipy = statistics_scipy[statistics_scipy['brain_region'] == brain_region]
        roi_statistics_pingouin = statistics_pingouin[statistics_pingouin['brain_region'] == brain_region]

        # Store the statistics in the summary DataFrame. 
        df_summary.loc[(model_names[model_index], brain_region), 'N'] = roi_statistics_scipy['N'].values[0]
        df_summary.loc[(model_names[model_index], brain_region), 'mean model ' + score_type] = roi_statistics_scipy['mean_model_' + score_type].values[0]
        df_summary.loc[(model_names[model_index], brain_region), 'mean baseline ' + score_type] = roi_statistics_scipy['mean_baseline_' + score_type].values[0]
        df_summary.loc[(model_names[model_index], brain_region), 'STD model ' + score_type] = roi_statistics_scipy['std_model_' + score_type].values[0]
        df_summary.loc[(model_names[model_index], brain_region), 'STD baseline ' + score_type] = roi_statistics_scipy['std_baseline_' + score_type].values[0]
        df_summary.loc[(model_names[model_index], brain_region), 'Wilcoxon W statistic'] = roi_statistics_scipy['wilcoxon_stat'].values[0]
        df_summary.loc[(model_names[model_index], brain_region), 'p-value'] = roi_statistics_scipy['p_value'].values[0]
        df_summary.loc[(model_names[model_index], brain_region), 'CI (lower)'] = roi_statistics_scipy['ci_low'].values[0]
        df_summary.loc[(model_names[model_index], brain_region), 'CI (upper)'] = roi_statistics_scipy['ci_high'].values[0]
        df_summary.loc[(model_names[model_index], brain_region), 'RBC'] = roi_statistics_pingouin['RBC'].values[0]
        df_summary.loc[(model_names[model_index], brain_region), 'CLES'] = roi_statistics_pingouin['CLES'].values[0]

        # Ensure the p-value column is numeric, then format it in scientific notation. 
        df_summary['p-value'] = pd.to_numeric(df_summary['p-value'], errors = 'coerce')
        df_summary['p-value'] = df_summary['p-value'].apply(lambda x: f'{x:.2e}')

    return df_summary

# %% [code]
# Define a function to perform a Wilcoxon signed-rank test on a series of models. 
def run_wilcoxon_tests(model_names, dict_targets, list_dict_predictions, brain_regions, score_type, model_type, test_set):

    # Create a summary DataFrame to store the statistics for all models. 
    df_summary = create_summary_df(model_names, score_type, brain_regions)

    # Create a dictionary to store the metrics DataFrames for all models. 
    dict_df_metrics = {}

    # Create a dictionary to store all targets and predictions for all models. 
    dict_all_targets_predictions = {}

    # Iterate through all models. 
    for model_index in range(len(model_names)):

        # Create the DataFrame and perform the Wilcoxon signed-rank test. 
        dict_predictions = list_dict_predictions[model_index]
        df = create_df(dict_targets, dict_predictions, brain_regions, score_type, model_type, test_set)
        statistics_scipy, statistics_pingouin = wilcoxon_test(df, score_type, brain_regions)

        # Store the statistics in the summary DataFrame. 
        df_summary = store_statistics_in_summary_df(df_summary, model_names, model_index, statistics_scipy, statistics_pingouin, score_type, brain_regions)

        # Store the metrics DataFrame in the dictionary.
        dict_df_metrics[model_names[model_index]] = df
        
    # Return the summary DataFrame and the dictionary. 
    return df_summary, dict_df_metrics, dict_all_targets_predictions

# %% [markdown]
### Classification

# %% [code]
# Define a function to load the machine learning results for the classification task. 
def load_classification_ml_results(cv_iteration):

    if cv_iteration == 1:
        iteration_result_path = results_path + 'classification/'
        test_set = 'fmriNF'
    elif cv_iteration == 2:
        iteration_result_path = results_path + 'classification/cross_validation/cv_iteration_' + str(cv_iteration) + '/'
        test_set = 'eegfmriNF'
    elif cv_iteration == 3:
        iteration_result_path = results_path + 'classification/cross_validation/cv_iteration_' + str(cv_iteration) + '/'
        test_set = 'eegNF'

    # Load the machine learning results for the classification task. 
    with open(iteration_result_path + 'dict_predictions_lr.p', 'rb') as file:
        dict_predictions_lr_class = pickle.load(file)
    with open(iteration_result_path + 'dict_predictions_knn.p', 'rb') as file:
        dict_predictions_knn_class = pickle.load(file)
    with open(iteration_result_path + 'dict_predictions_dt.p', 'rb') as file:
        dict_predictions_dt_class = pickle.load(file)
    with open(iteration_result_path + 'dict_predictions_rf.p', 'rb') as file:
        dict_predictions_rf_class = pickle.load(file)
    with open(iteration_result_path + 'dict_predictions_svm.p', 'rb') as file:
        dict_predictions_svm_class = pickle.load(file)
    with open(iteration_result_path + 'dict_predictions_xgb.p', 'rb') as file:
        dict_predictions_xgb_class = pickle.load(file)

    return [dict_predictions_lr_class, 
            dict_predictions_knn_class, 
            dict_predictions_dt_class, 
            dict_predictions_rf_class, 
            dict_predictions_svm_class, 
            dict_predictions_xgb_class, 
            test_set]

# %% [code]
# Define a function to run the tests for machine learning classification models.
def run_classification_ml_tests(cv_iteration, model_names):

    # Load the machine learning results for the classification task.
    dict_predictions_lr_class, dict_predictions_knn_class, dict_predictions_dt_class, dict_predictions_rf_class, dict_predictions_svm_class, dict_predictions_xgb_class, test_set = load_classification_ml_results(cv_iteration)

    predictions_ml_class = [dict_predictions_lr_class, 
                            dict_predictions_knn_class, 
                            dict_predictions_dt_class, 
                            dict_predictions_rf_class, 
                            dict_predictions_svm_class, 
                            dict_predictions_xgb_class]

    # Run the Wilcoxon signed-rank tests for all models. 
    df_summary_ml_class, dict_df_metrics_ml_class, _ = run_wilcoxon_tests(model_names, dict_targets_class, predictions_ml_class, brain_regions, 'accuracy', 'machine_learning', test_set)
    
    return df_summary_ml_class, dict_df_metrics_ml_class

# %% [code]
# Define the machine learning models for classification. 
model_names = ['Logistic Regression', 'K-Nearest Neighbors', 'Decision Tree', 'Random Forest', 'Support Vector Machine', 'XGBoost']

# %% [code]
# Iteration 1: run the tests for machine learning classification models. 
cv_iteration = 1
df_summary_ml_class_iteration_1, dict_df_metrics_ml_class_iteration_1 = run_classification_ml_tests(cv_iteration, model_names)

# %% [code]
# Iteration 2: run the tests for machine learning classification models. 
cv_iteration = 2
df_summary_ml_class_iteration_2, dict_df_metrics_ml_class_iteration_2 = run_classification_ml_tests(cv_iteration, model_names)

# %% [code]
# Iteration 3: run the tests for machine learning classification models. 
cv_iteration = 3
df_summary_ml_class_iteration_3, dict_df_metrics_ml_class_iteration_3 = run_classification_ml_tests(cv_iteration, model_names)

# %% [code]
# Create a dictionary to store the pooled metrics DataFrames for all models. 
dict_df_metrics_ml_class_pooled = {}

# Create a summary DataFrame to store the statistics for all models. 
df_summary_ml_class_pooled = create_summary_df(model_names, 'accuracy', brain_regions)

# Iterate through all models. 
for model_name in model_names:

    # Retrieve the model index.
    model_index = model_names.index(model_name)

    # Pool the metrics DataFrames across cross-validation iterations. 
    df_iteration_1 = dict_df_metrics_ml_class_iteration_1[model_name]
    df_iteration_2 = dict_df_metrics_ml_class_iteration_2[model_name]
    df_iteration_3 = dict_df_metrics_ml_class_iteration_3[model_name]
    df_pooled = pd.concat([df_iteration_1, df_iteration_2, df_iteration_3], ignore_index = True)

    # Perform the Wilcoxon signed-rank test. 
    statistics_scipy, statistics_pingouin = wilcoxon_test(df_pooled, 'accuracy', brain_regions)

    # Store the pooled metrics DataFrame in the dictionary. 
    dict_df_metrics_ml_class_pooled[model_name] = df_pooled

    # Store the statistics in the summary DataFrame. 
    df_summary_ml_class_pooled = store_statistics_in_summary_df(df_summary_ml_class_pooled, model_names, model_index, statistics_scipy, statistics_pingouin, 'accuracy', brain_regions)

# %% [code]
# Diplay the pooled summary DataFrame. 
df_summary_ml_class_pooled

# %% [markdown]
### Regression

# %% [code]
# Define a function to load the machine learning results for the regression task. 
def load_regression_ml_results(cv_iteration):

    if cv_iteration == 1:
        iteration_result_path = results_path + 'regression/'
        test_set = 'fmriNF'
    elif cv_iteration == 2:
        iteration_result_path = results_path + 'regression/cross_validation/cv_iteration_' + str(cv_iteration) + '/'
        test_set = 'eegfmriNF'
    elif cv_iteration == 3:
        iteration_result_path = results_path + 'regression/cross_validation/cv_iteration_' + str(cv_iteration) + '/'
        test_set = 'eegNF'

    # Load the machine learning results for the regression task. 
    with open(iteration_result_path + 'dict_predictions_lr.p', 'rb') as file:
        dict_predictions_lr_reg = pickle.load(file)
    with open(iteration_result_path + 'dict_predictions_ridge.p', 'rb') as file:
        dict_predictions_ridge_reg = pickle.load(file)
    with open(iteration_result_path + 'dict_predictions_lasso.p', 'rb') as file:
        dict_predictions_lasso_reg = pickle.load(file)
    with open(iteration_result_path + 'dict_predictions_knn.p', 'rb') as file:
        dict_predictions_knn_reg = pickle.load(file)
    with open(iteration_result_path + 'dict_predictions_dt.p', 'rb') as file:
        dict_predictions_dt_reg = pickle.load(file)
    with open(iteration_result_path + 'dict_predictions_rf.p', 'rb') as file:
        dict_predictions_rf_reg = pickle.load(file)
    with open(iteration_result_path + 'dict_predictions_svm.p', 'rb') as file:
        dict_predictions_svm_reg = pickle.load(file)
    with open(iteration_result_path + 'dict_predictions_xgb.p', 'rb') as file:
        dict_predictions_xgb_reg = pickle.load(file)

    return [dict_predictions_lr_reg, 
            dict_predictions_ridge_reg, 
            dict_predictions_lasso_reg, 
            dict_predictions_knn_reg, 
            dict_predictions_dt_reg, 
            dict_predictions_rf_reg, 
            dict_predictions_svm_reg, 
            dict_predictions_xgb_reg, 
            test_set]

# %% [code]
# Define a function to run the tests for machine learning regression models.
def run_regression_ml_tests(cv_iteration, model_names):
    
    # Load the machine learning results for the regression task.
    dict_predictions_lr_reg, dict_predictions_ridge_reg, dict_predictions_lasso_reg, dict_predictions_knn_reg, dict_predictions_dt_reg, dict_predictions_rf_reg, dict_predictions_svm_reg, dict_predictions_xgb_reg, test_set = load_regression_ml_results(cv_iteration)

    predictions_ml_reg = [dict_predictions_lr_reg,
                        dict_predictions_ridge_reg, 
                        dict_predictions_lasso_reg, 
                        dict_predictions_knn_reg, 
                        dict_predictions_dt_reg, 
                        dict_predictions_rf_reg, 
                        dict_predictions_svm_reg, 
                        dict_predictions_xgb_reg]

    # Run the Wilcoxon signed-rank tests for all models. 
    df_summary_ml_reg, dict_df_metrics_ml_reg, dict_all_targets_predictions_ml_reg = run_wilcoxon_tests(model_names, dict_targets_reg, predictions_ml_reg, brain_regions, 'MAE', 'machine_learning', test_set)
    
    return df_summary_ml_reg, dict_df_metrics_ml_reg, dict_all_targets_predictions_ml_reg

# %% [code]
# Define the machine learning models for regression. 
model_names = ['Linear Regression', 'Ridge Regression', 'Lasso Regression', 'K-Nearest Neighbors', 'Decision Tree', 'Random Forest', 'Support Vector Machine', 'XGBoost']

# %% [code]
# Iteration 1: run the tests for machine learning regression models. 
cv_iteration = 1
df_summary_ml_reg_iteration_1, dict_df_metrics_ml_reg_iteration_1, dict_all_targets_predictions_ml_reg_iteration_1 = run_regression_ml_tests(cv_iteration, model_names)

# %% [code]
# Iteration 2: run the tests for machine learning regression models. 
cv_iteration = 2
df_summary_ml_reg_iteration_2, dict_df_metrics_ml_reg_iteration_2, dict_all_targets_predictions_ml_reg_iteration_2 = run_regression_ml_tests(cv_iteration, model_names)

# %% [code]
# Iteration 3: run the tests for machine learning regression models. 
cv_iteration = 3
df_summary_ml_reg_iteration_3, dict_df_metrics_ml_reg_iteration_3, dict_all_targets_predictions_ml_reg_iteration_3 = run_regression_ml_tests(cv_iteration, model_names)

# %% [code]
# Create a dictionary to store the pooled metrics DataFrames for all models. 
dict_df_metrics_ml_reg_pooled = {}

# Create a summary DataFrame to store the statistics for all models. 
df_summary_ml_reg_pooled = create_summary_df(model_names, 'MAE', brain_regions)

# Iterate through all models. 
for model_name in model_names:

    # Retrieve the model index.
    model_index = model_names.index(model_name)

    # Pool the metrics DataFrames across cross-validation iterations. 
    df_iteration_1 = dict_df_metrics_ml_reg_iteration_1[model_name]
    df_iteration_2 = dict_df_metrics_ml_reg_iteration_2[model_name]
    df_iteration_3 = dict_df_metrics_ml_reg_iteration_3[model_name]
    df_pooled = pd.concat([df_iteration_1, df_iteration_2, df_iteration_3], ignore_index = True)

    # Perform the Wilcoxon signed-rank test. 
    statistics_scipy, statistics_pingouin = wilcoxon_test(df_pooled, 'MAE', brain_regions)

    # Store the pooled metrics DataFrame in the dictionary. 
    dict_df_metrics_ml_reg_pooled[model_name] = df_pooled

    # Store the statistics in the summary DataFrame. 
    df_summary_ml_reg_pooled = store_statistics_in_summary_df(df_summary_ml_reg_pooled, model_names, model_index, statistics_scipy, statistics_pingouin, 'MAE', brain_regions)

# %% [code]
# Diplay the pooled summary DataFrame. 
df_summary_ml_reg_pooled

# %% [markdown]
## **2. Deep Learning**

We perform **Wilcoxon signed-rank tests** on the results of the deep learning models for the classification and regression tasks. 

# %% [markdown]
### Classification

# %% [code]
# Define a function to load the deep learning results for the classification task. 
def load_classification_dl_results(cv_iteration):

    if cv_iteration == 1:
        iteration_result_path = results_path + 'classification/'
        test_set = 'fmriNF'
    elif cv_iteration == 2:
        iteration_result_path = results_path + 'classification/cross_validation/cv_iteration_' + str(cv_iteration) + '/'
        test_set = 'eegfmriNF'
    elif cv_iteration == 3:
        iteration_result_path = results_path + 'classification/cross_validation/cv_iteration_' + str(cv_iteration) + '/'
        test_set = 'eegNF'

    # Load the deep learning results for the classification task. 
    with open(iteration_result_path + 'neural_networks/dict_predictions_neural_networks_class.p', 'rb') as file:
        dict_predictions_neural_networks_class = pickle.load(file)
    with open(iteration_result_path + 'convolutional_neural_networks/dict_predictions_convolutional_neural_networks_class.p', 'rb') as file:
        dict_predictions_convolutional_neural_networks_class = pickle.load(file)
    with open(iteration_result_path + 'recurrent_neural_networks/dict_predictions_recurrent_neural_networks_class.p', 'rb') as file:
        dict_predictions_recurrent_neural_networks_class = pickle.load(file)
    with open(iteration_result_path + 'transformers/dict_predictions_transformers_class.p', 'rb') as file:
        dict_predictions_transformers_class = pickle.load(file)

    return [dict_predictions_neural_networks_class, 
            dict_predictions_convolutional_neural_networks_class, 
            dict_predictions_recurrent_neural_networks_class, 
            dict_predictions_transformers_class, 
            test_set]

# %% [code]
# Define a function to run the tests for deep learning classification models.
def run_classification_dl_tests(cv_iteration, model_names):

    # Load the deep learning results for the classification task.
    dict_predictions_neural_networks_class, dict_predictions_convolutional_neural_networks_class, dict_predictions_recurrent_neural_networks_class, dict_predictions_transformers_class, test_set = load_classification_dl_results(cv_iteration)

    predictions_dl_class = [dict_predictions_neural_networks_class, 
                            dict_predictions_convolutional_neural_networks_class, 
                            dict_predictions_recurrent_neural_networks_class, 
                            dict_predictions_transformers_class]

    # Run the Wilcoxon signed-rank tests for all models. 
    df_summary_dl_class, dict_df_metrics_dl_class, _ = run_wilcoxon_tests(model_names, dict_targets_class, predictions_dl_class, brain_regions, 'accuracy', 'deep_learning', test_set)
    
    return df_summary_dl_class, dict_df_metrics_dl_class

# %% [code]
# Define the deep learning models for classification. 
model_names = ['Multi-Layer Perceptron', 'Convolutional Neural Network', 'Recurrent Neural Network', 'Transformer']

# %% [code]
# Iteration 1: run the tests for deep learning classification models. 
cv_iteration = 1
df_summary_dl_class_iteration_1, dict_df_metrics_dl_class_iteration_1 = run_classification_dl_tests(cv_iteration, model_names)

# %% [code]
# Iteration 2: run the tests for deep learning classification models. 
cv_iteration = 2
df_summary_dl_class_iteration_2, dict_df_metrics_dl_class_iteration_2 = run_classification_dl_tests(cv_iteration, model_names)

# %% [code]
# Iteration 3: run the tests for deep learning classification models. 
cv_iteration = 3
df_summary_dl_class_iteration_3, dict_df_metrics_dl_class_iteration_3 = run_classification_dl_tests(cv_iteration, model_names)

# %% [code]
# Create a dictionary to store the pooled metrics DataFrames for all models. 
dict_df_metrics_dl_class_pooled = {}

# Create a summary DataFrame to store the statistics for all models. 
df_summary_dl_class_pooled = create_summary_df(model_names, 'accuracy', brain_regions)

# Iterate through all models. 
for model_name in model_names:

    # Retrieve the model index.
    model_index = model_names.index(model_name)

    # Pool the metrics DataFrames across cross-validation iterations. 
    df_iteration_1 = dict_df_metrics_dl_class_iteration_1[model_name]
    df_iteration_2 = dict_df_metrics_dl_class_iteration_2[model_name]
    df_iteration_3 = dict_df_metrics_dl_class_iteration_3[model_name]
    df_pooled = pd.concat([df_iteration_1, df_iteration_2, df_iteration_3], ignore_index = True)

    # Perform the Wilcoxon signed-rank test. 
    statistics_scipy, statistics_pingouin = wilcoxon_test(df_pooled, 'accuracy', brain_regions)

    # Store the pooled metrics DataFrame in the dictionary. 
    dict_df_metrics_dl_class_pooled[model_name] = df_pooled

    # Store the statistics in the summary DataFrame. 
    df_summary_dl_class_pooled = store_statistics_in_summary_df(df_summary_dl_class_pooled, model_names, model_index, statistics_scipy, statistics_pingouin, 'accuracy', brain_regions)

# %% [code]
# Diplay the pooled summary DataFrame. 
df_summary_dl_class_pooled

# %% [markdown]
### Regression

# %% [code]
# Define a function to load the deep learning results for the regression task. 
def load_regression_dl_results(cv_iteration):

    if cv_iteration == 1:
        iteration_result_path = results_path + 'regression/'
        test_set = 'fmriNF'
    elif cv_iteration == 2:
        iteration_result_path = results_path + 'regression/cross_validation/cv_iteration_' + str(cv_iteration) + '/'
        test_set = 'eegfmriNF'
    elif cv_iteration == 3:
        iteration_result_path = results_path + 'regression/cross_validation/cv_iteration_' + str(cv_iteration) + '/'
        test_set = 'eegNF'

    # Load the deep learning results for the regression task. 
    with open(iteration_result_path + 'neural_networks/dict_predictions_neural_networks_reg.p', 'rb') as file:
        dict_predictions_neural_networks_reg = pickle.load(file)
    with open(iteration_result_path + 'convolutional_neural_networks/dict_predictions_convolutional_neural_networks_reg.p', 'rb') as file:
        dict_predictions_convolutional_neural_networks_reg = pickle.load(file)
    with open(iteration_result_path + 'recurrent_neural_networks/dict_predictions_recurrent_neural_networks_reg.p', 'rb') as file:
        dict_predictions_recurrent_neural_networks_reg = pickle.load(file)
    with open(iteration_result_path + 'transformers/dict_predictions_transformers_reg.p', 'rb') as file:
        dict_predictions_transformers_reg = pickle.load(file)

    return [dict_predictions_neural_networks_reg, 
            dict_predictions_convolutional_neural_networks_reg, 
            dict_predictions_recurrent_neural_networks_reg, 
            dict_predictions_transformers_reg, 
            test_set]

# %% [code]
# Define a function to run the tests for deep learning regression models.
def run_regression_dl_tests(cv_iteration, model_names):

    # Load the deep learning results for the regression task.
    dict_predictions_neural_networks_reg, dict_predictions_convolutional_neural_networks_reg, dict_predictions_recurrent_neural_networks_reg, dict_predictions_transformers_reg, test_set = load_regression_dl_results(cv_iteration)

    predictions_dl_reg = [dict_predictions_neural_networks_reg, 
                            dict_predictions_convolutional_neural_networks_reg, 
                            dict_predictions_recurrent_neural_networks_reg, 
                            dict_predictions_transformers_reg]

    # Run the Wilcoxon signed-rank tests for all models. 
    df_summary_dl_reg, dict_df_metrics_dl_reg, dict_all_targets_predictions_dl_reg = run_wilcoxon_tests(model_names, dict_targets_reg, predictions_dl_reg, brain_regions, 'MAE', 'deep_learning', test_set)
    
    return df_summary_dl_reg, dict_df_metrics_dl_reg, dict_all_targets_predictions_dl_reg

# %% [code]
# Define the deep learning models for regression. 
model_names = ['Multi-Layer Perceptron', 'Convolutional Neural Network', 'Recurrent Neural Network', 'Transformer']

# %% [code]
# Iteration 1: run the tests for deep learning regression models. 
cv_iteration = 1
df_summary_dl_reg_iteration_1, dict_df_metrics_dl_reg_iteration_1, dict_all_targets_predictions_dl_reg_iteration_1 = run_regression_dl_tests(cv_iteration, model_names)

# %% [code]
# Iteration 2: run the tests for deep learning regression models. 
cv_iteration = 2
df_summary_dl_reg_iteration_2, dict_df_metrics_dl_reg_iteration_2, dict_all_targets_predictions_dl_reg_iteration_2 = run_regression_dl_tests(cv_iteration, model_names)

# %% [code]
# Iteration 3: run the tests for deep learning regression models. 
cv_iteration = 3
df_summary_dl_reg_iteration_3, dict_df_metrics_dl_reg_iteration_3, dict_all_targets_predictions_dl_reg_iteration_3 = run_regression_dl_tests(cv_iteration, model_names)

# %% [code]
# Create a dictionary to store the pooled metrics DataFrames for all models. 
dict_df_metrics_dl_reg_pooled = {}

# Create a summary DataFrame to store the statistics for all models. 
df_summary_dl_reg_pooled = create_summary_df(model_names, 'MAE', brain_regions)

# Iterate through all models. 
for model_name in model_names:

    # Retrieve the model index.
    model_index = model_names.index(model_name)

    # Pool the metrics DataFrames across cross-validation iterations. 
    df_iteration_1 = dict_df_metrics_dl_reg_iteration_1[model_name]
    df_iteration_2 = dict_df_metrics_dl_reg_iteration_2[model_name]
    df_iteration_3 = dict_df_metrics_dl_reg_iteration_3[model_name]
    df_pooled = pd.concat([df_iteration_1, df_iteration_2, df_iteration_3], ignore_index = True)

    # Perform the Wilcoxon signed-rank test. 
    statistics_scipy, statistics_pingouin = wilcoxon_test(df_pooled, 'MAE', brain_regions)

    # Store the pooled metrics DataFrame in the dictionary. 
    dict_df_metrics_dl_reg_pooled[model_name] = df_pooled

    # Store the statistics in the summary DataFrame. 
    df_summary_dl_reg_pooled = store_statistics_in_summary_df(df_summary_dl_reg_pooled, model_names, model_index, statistics_scipy, statistics_pingouin, 'MAE', brain_regions)

# %% [code]
# Diplay the pooled summary DataFrame. 
df_summary_dl_reg_pooled

# %% [markdown]
## **3. Foundation Models**

# %% [code]
# Load the foundation models results. 
with open(results_path + 'classification/dict_predictions_gemma.p', 'rb') as file:
    dict_predictions_gemma = pickle.load(file)
with open(results_path + 'classification/dict_predictions_llama.p', 'rb') as file:
    dict_predictions_llama = pickle.load(file)
with open(results_path + 'classification/dict_predictions_gemma_CoT.p', 'rb') as file:
    dict_predictions_gemma_CoT = pickle.load(file)
with open(results_path + 'classification/dict_predictions_gemma_no_finetuning.p', 'rb') as file:
    dict_predictions_gemma_no_finetuning = pickle.load(file)
with open(results_path + 'classification/dict_predictions_gemma_finetuning.p', 'rb') as file:
    dict_predictions_gemma_finetuning = pickle.load(file)
with open(results_path + 'classification/dict_predictions_paligemma.p', 'rb') as file:
    dict_predictions_paligemma = pickle.load(file)
with open(results_path + 'multi-channel/dict_predictions_gemma_5_channels.p', 'rb') as file:
    dict_predictions_gemma_5_channels = pickle.load(file)

# Load the brain regions. 
with open(results_path + 'brain_regions_large_language_models.p', 'rb') as file:
    dict_brain_regions_large_language_models = pickle.load(file)
with open(results_path + 'brain_regions_large_language_model_CoT.p', 'rb') as file:
    dict_brain_regions_large_language_model_CoT = pickle.load(file)
with open(results_path + 'brain_regions_large_language_model_fine-tuning.p', 'rb') as file:
    dict_brain_regions_large_language_model_fine_tuning = pickle.load(file)
with open(results_path + 'brain_regions_large_multimodal_model.p', 'rb') as file:
    dict_brain_regions_large_multimodal_model = pickle.load(file)
with open(results_path + 'multi-channel/brain_regions_multi-channel_large_language_models.p', 'rb') as file:
    dict_brain_regions_multi_channel_large_language_models = pickle.load(file)

# Load the fMRI scans. 
with open(results_path + 'fmri_scans_large_language_models.p', 'rb') as file:
    dict_fmri_scans_large_language_models = pickle.load(file)
with open(results_path + 'fmri_scans_large_language_model_CoT.p', 'rb') as file:
    dict_fmri_scans_large_language_model_CoT = pickle.load(file)
with open(results_path + 'fmri_scans_large_language_model_fine-tuning.p', 'rb') as file:
    dict_fmri_scans_large_language_model_fine_tuning = pickle.load(file)
with open(results_path + 'fmri_scans_large_multimodal_model.p', 'rb') as file:
    dict_fmri_scans_large_multimodal_model = pickle.load(file)
with open(results_path + 'multi-channel/fmri_scans_multi-channel_large_language_models.p', 'rb') as file:
    dict_fmri_scans_multi_channel_large_language_models = pickle.load(file)

# %% [code]
# Define the foundation models. 
model_names = ['Gemma', 'Llama', 'Gemma Chain-of-Thought', 'Gemma Without Fine-Tuning', 'Gemma With Fine-Tuning', 'PaliGemma', 'Gemma 5-Channel']
list_dict_predictions = [dict_predictions_gemma, 
                         dict_predictions_llama, 
                         dict_predictions_gemma_CoT, 
                         dict_predictions_gemma_no_finetuning, 
                         dict_predictions_gemma_finetuning, 
                         dict_predictions_paligemma, 
                         dict_predictions_gemma_5_channels]

# Define the brain regions. 
list_brain_regions = [dict_brain_regions_large_language_models['Large Language Models: Gemma'],
                      dict_brain_regions_large_language_models['Large Language Models: Llama'],
                      dict_brain_regions_large_language_model_CoT['Large Language Model Chain-of-Thought'],
                      dict_brain_regions_large_language_model_fine_tuning['Large Language Model Fine-Tuning: Without Fine-Tuning'],
                      dict_brain_regions_large_language_model_fine_tuning['Large Language Model Fine-Tuning: With Fine-Tuning'], 
                      dict_brain_regions_large_multimodal_model['Large Multimodal Model'],
                      dict_brain_regions_multi_channel_large_language_models['Large Language Models: Gemma 5 Channels']]

# Define the fMRI scans indexes. 
list_fmri_scans_indexes = [dict_fmri_scans_large_language_models['Large Language Models: Gemma'],
                           dict_fmri_scans_large_language_models['Large Language Models: Llama'],
                           dict_fmri_scans_large_language_model_CoT['Large Language Model Chain-of-Thought'],
                           dict_fmri_scans_large_language_model_fine_tuning['Large Language Model Fine-Tuning: Without Fine-Tuning'],
                           dict_fmri_scans_large_language_model_fine_tuning['Large Language Model Fine-Tuning: With Fine-Tuning'], 
                           dict_fmri_scans_large_multimodal_model['Large Multimodal Model'], 
                           dict_fmri_scans_multi_channel_large_language_models['Large Language Models: Gemma 5 Channels']]

# %% [code]
# Define a function to create the DataFrame for the statistical tests. 
def create_df_foundation_models(dict_targets, dict_predictions, brain_region_indexes, fmri_scans_indexes):
    
    # Define a Pandas DataFrames and two lists to store the results. 
    df = pd.DataFrame(columns = ['subject', 'brain_region', 'model_accuracy', 'baseline_accuracy'])
    list_targets = []
    list_predictions = []
    counter = 0

    # Iterate through all subjects. 
    for subject in subjects:

        # Iterate through all brain regions. 
        for brain_region_index in brain_region_indexes:
            
            # Fill the DataFrame with the subject and brain region. 
            df.loc[counter, 'subject'] = subject
            df.loc[counter, 'brain_region'] = brain_regions[brain_region_index] # Here, brain_regions is the global variable corresponding to all 49 regions. 

            # Retrieve the targets and predictions values for the current subject and brain region. 
            targets_values = dict_targets[subject]['eegfmriNF'][fmri_scans_indexes, brain_region_index]
            predictions_values = dict_predictions[brain_regions[brain_region_index]][subject] # Here, brain_regions is the global variable corresponding to all 49 regions. 

            # Add the targets and predictions to the lists. 
            list_targets.append(targets_values)
            list_predictions.append(predictions_values)

            # Remove the cases where the prediction is -1. 
            selected_predictions = predictions_values != -1
            targets_values = targets_values[selected_predictions]
            predictions_values = predictions_values[selected_predictions]

            # Compute the accuracy and fill in the DataFrame with the model score. 
            model_score = np.mean(targets_values == predictions_values)
            df.loc[counter, 'model_accuracy'] = model_score

            # Define the values and compute the targets distribution. 
            values = [0, 1]
            targets_distribution = [np.sum(targets_values == 0) / len(targets_values), 
                                    np.sum(targets_values == 1) / len(targets_values)]

            # Define the number of iterations. 
            iterations = 1000
            baseline_score = 0

            # Compute the baseline score using random sampling. 
            for i in range(iterations):
                samples = np.random.choice(values, size = len(targets_values), p = targets_distribution)
                baseline_score += np.mean(targets_values == samples)

            # Compute the mean baseline score. 
            baseline_score /= iterations

            # Fill in the DataFrame with the baseline score. 
            df.loc[counter, 'baseline_accuracy'] = baseline_score

            # Increment. 
            counter += 1

    return df, list_targets, list_predictions

# %% [code]
# Create a function to retrieve foundation model elements. 
def retrieve_foundation_model_elements(model_index, list_dict_predictions, list_brain_regions, list_fmri_scans_indexes):

    # Retrieve the foundation model elements. 
    dict_predictions = list_dict_predictions[model_index]
    brain_region_indexes = [brain_regions.index(region) for region in list_brain_regions[model_index]] # Here, brain_regions is the global variable corresponding to all 49 regions. 
    fmri_scans_indexes = list_fmri_scans_indexes[model_index]

    return dict_predictions, brain_region_indexes, fmri_scans_indexes

# %% [code]
# Example: Create and display the DataFrame for the Gemma model. 
model_index = 0
dict_predictions, brain_region_indexes, fmri_scans_indexes = retrieve_foundation_model_elements(model_index, 
                                                                                                list_dict_predictions,
                                                                                                list_brain_regions,
                                                                                                list_fmri_scans_indexes)

# Create and display the DataFrame. 
df_gemma, _, _ = create_df_foundation_models(dict_targets_foundation_models, 
                                             dict_predictions, 
                                             brain_region_indexes, 
                                             fmri_scans_indexes)
df_gemma

# %% [code]
# Perform Wilcoxon signed-rank test. 
statistics_scipy_gemma, statistics_pingouin_gemma = wilcoxon_test(df_gemma, 'accuracy', brain_regions = df_gemma['brain_region'].unique())

# %% [code]
# Display the SciPy statistics. 
statistics_scipy_gemma

# %% [code]
# Display the Pingouin statistics. 
statistics_pingouin_gemma

# %% [code]
# Define a function to perform a Wilcoxon signed-rank test on a series of models. 
def run_wilcoxon_tests_foundation_models(model_names, dict_targets, list_dict_predictions, list_brain_regions, list_fmri_scans_indexes):

    # Define the brain regions, assuming they are the same for all models. 
    brain_regions_foundation_models = list_brain_regions[0]

    # Create a summary DataFrame to store the statistics for all models. 
    df_summary = create_summary_df(model_names, 'accuracy', brain_regions_foundation_models)

    # Iterate through all models. 
    for model_index in range(len(model_names)):

        # Retrieve the predictions, brain region indexes, and fMRI scans indexes. 
        dict_predictions, brain_region_indexes, fmri_scans_indexes = retrieve_foundation_model_elements(model_index, 
                                                                                                        list_dict_predictions,
                                                                                                        list_brain_regions,
                                                                                                        list_fmri_scans_indexes)

        # Create the DataFrame and perform the Wilcoxon signed-rank test. 
        df, _, _ = create_df_foundation_models(dict_targets, dict_predictions, brain_region_indexes, fmri_scans_indexes)
        statistics_scipy, statistics_pingouin = wilcoxon_test(df, 'accuracy', brain_regions_foundation_models)

        # Store the statistics in the summary DataFrame. 
        df_summary = store_statistics_in_summary_df(df_summary, model_names, model_index, statistics_scipy, statistics_pingouin, 'accuracy', brain_regions_foundation_models)
        
    # Return the summary DataFrame. 
    return df_summary

# %% [code]
# Identify the models with 8 regions. 
models_with_8_regions = ['Gemma', 'Llama', 'PaliGemma', 'Gemma 5-Channel']
indexes_models_with_8_regions = [model_names.index(model_name) for model_name in models_with_8_regions]

# Select the predictions, brain regions, and fMRI scans for the models with 8 regions. 
list_dict_predictions_8_regions = [list_dict_predictions[i] for i in indexes_models_with_8_regions]
list_brain_regions_8_regions = [list_brain_regions[i] for i in indexes_models_with_8_regions]
list_fmri_scans_indexes_8_regions = [list_fmri_scans_indexes[i] for i in indexes_models_with_8_regions]

# Run the Wilcoxon signed-rank tests for models with 8 regions. 
df_summary_foundation_models_8_regions = run_wilcoxon_tests_foundation_models(models_with_8_regions, 
                                                                              dict_targets_foundation_models, 
                                                                              list_dict_predictions_8_regions, 
                                                                              list_brain_regions_8_regions,
                                                                              list_fmri_scans_indexes_8_regions)
df_summary_foundation_models_8_regions

# %% [code]
# Identify the models with 5 regions. 
models_with_5_regions = ['Gemma Chain-of-Thought', 'Gemma Without Fine-Tuning', 'Gemma With Fine-Tuning']
indexes_models_with_5_regions = [model_names.index(model_name) for model_name in models_with_5_regions]

# Select the predictions, brain regions, and fMRI scans for the models with 5 regions. 
list_dict_predictions_5_regions = [list_dict_predictions[i] for i in indexes_models_with_5_regions]
list_brain_regions_5_regions = [list_brain_regions[i] for i in indexes_models_with_5_regions]
list_fmri_scans_indexes_5_regions = [list_fmri_scans_indexes[i] for i in indexes_models_with_5_regions]

# Run the Wilcoxon signed-rank tests for models with 5 regions. 
df_summary_foundation_models_5_regions = run_wilcoxon_tests_foundation_models(models_with_5_regions, 
                                                                              dict_targets_foundation_models, 
                                                                              list_dict_predictions_5_regions, 
                                                                              list_brain_regions_5_regions,
                                                                              list_fmri_scans_indexes_5_regions)
df_summary_foundation_models_5_regions

# %% [markdown]
## **4. Results**

# %% [code]
# If the cross-validation results path does not exist, create it. 
if not os.path.exists(results_path + 'regions_of_interest/'):
    os.makedirs(results_path + 'regions_of_interest/')
    
# Store the general results in a dictionary. 
general_results = dict()
general_results['df_summary_ml_class_pooled'] = df_summary_ml_class_pooled
general_results['df_summary_ml_reg_pooled'] = df_summary_ml_reg_pooled
general_results['df_summary_dl_class_pooled'] = df_summary_dl_class_pooled
general_results['df_summary_dl_reg_pooled'] = df_summary_dl_reg_pooled
general_results['df_summary_foundation_models_8_regions'] = df_summary_foundation_models_8_regions
general_results['df_summary_foundation_models_5_regions'] = df_summary_foundation_models_5_regions

# Save the general results into a Pickle file. 
with open(results_path + 'regions_of_interest/general_results.p', 'wb') as file:
    pickle.dump(general_results, file)

# %% [code]
# Display the keys of the general results dictionary. 
list(general_results.keys())

# %% [markdown]
